# Supplementary material for: Numerous rRNA molecules form the apicomplexan mitoribosome via repurposed protein and RNA elements
Source: Nat Commun. 2025 Jan 18;16:817. doi: 10.1038/s41467-025-56057-9 (PMC11742926; doi:10.1038/s41467-025-56057-9)
Supplement: Supplementary file 3 — Supplementary Data 1 [file 41467_2025_56057_MOESM3_ESM.xlsx]

## Sheet: MassSpec Hits from ToxoDB
Data S1: Mass Spectrometry table for proteins immunoprecipitated with bL12m-Flag
Gene ID	Sequence coverage	Num. of significant unique sequences	Num. of unique sequences	Score	Mass	Num. of significant matches	emPAI
TGGT1_233220	0.51	64	64	2160	159855	70	6.56
TGGT1_291930	0.5	33	33	1573	73089	43	7.27
TGGT1_214270	0.34	37	37	1440	126162	41	3.43
TGGT1_297890	0.36	48	48	1424	168315	49	2.76
TGGT1_286420A	0.65	30	30	1401	48974	57	24.11
TGGT1_286420B	0.65	30	30	1401	48974	57	24.11
TGGT1_244560	0.51	45	45	1292	97494	48	9.45
TGGT1_247550	0.67	32	32	1282	60875	35	11.36
TGGT1_285970	0.38	39	39	1200	127088	42	3.46
TGGT1_263840	0.49	40	40	1180	102509	43	5.71
TGGT1_300030	0.5	37	37	1170	98152	39	5.29
TGGT1_254570	0.26	35	35	1168	224026	35	1.11
TGGT1_235930	0.54	34	34	1137	64226	39	13.67
TGGT1_229620	0.36	39	39	1122	113447	40	4.17
TGGT1_223500	0.37	32	32	1100	120899	36	2.68
TGGT1_294620	0.38	33	33	1099	109124	33	3.25
TGGT1_225380	0.64	35	35	1073	51437	37	29.59
TGGT1_229900	0.52	36	36	1029	75800	38	8.54
TGGT1_207640	0.29	36	36	967	141335	37	2.44
TGGT1_227990	0.39	33	33	964	98620	35	4.24
TGGT1_204550	0.42	30	30	960	103134	37	3.37
TGGT1_223660	0.39	24	24	949	90800	28	3.19
TGGT1_219800	0.68	30	30	947	56579	34	13.78
TGGT1_290650	0.45	21	21	917	74714	25	2.68
TGGT1_231750	0.4	27	27	907	68016	30	6.07
TGGT1_202350	0.41	27	27	870	77134	30	4.75
TGGT1_205470	0.4	27	27	831	93030	30	3.64
TGGT1_250770	0.52	23	23	823	46644	28	15.15
TGGT1_233120	0.17	25	25	812	256507	25	0.53
TGGT1_253800	0.34	30	30	801	70660	30	6.39
TGGT1_227280	0.22	8	8	796	24227	37	4.54
TGGT1_244200	0.38	29	29	793	124172	31	2.03
TGGT1_267775	0.27	20	20	786	90479	23	2.04
TGGT1_215020	0.4	26	26	777	59464	27	7.68
TGGT1_207800	0.57	24	24	766	48343	24	10.25
TGGT1_227860	0.69	24	24	764	41519	25	15.67
TGGT1_276170	0.32	26	26	764	134524	28	1.64
TGGT1_226960	0.27	30	30	759	131279	31	1.94
TGGT1_214870	0.33	19	19	758	53819	19	4.18
TGGT1_288380	0.35	23	23	750	81882	24	3.23
TGGT1_310300	0.29	22	22	747	100719	25	1.87
TGGT1_222990	0.34	26	26	736	84240	27	3.75
TGGT1_311720	0.43	20	20	733	73208	22	3.06
TGGT1_269710	0.24	29	29	732	170345	30	1.15
TGGT1_210690	0.56	19	19	731	28938	22	36.88
TGGT1_227360	0.44	19	19	731	44028	24	11.29
TGGT1_209030	0.68	24	24	726	41881	28	22.56
TGGT1_268260	0.36	8	8	724	86698	25	2.78
TGGT1_220200	0.36	22	22	706	74866	22	2.96
TGGT1_255340	0.2	22	22	685	185257	22	0.74
TGGT1_314295	0.4	18	18	681	63223	18	2.72
TGGT1_254230	0.39	24	24	666	73386	26	4.06
TGGT1_257990	0.3	22	22	666	104247	22	1.62
TGGT1_214750	0.29	24	24	666	119924	24	1.52
TGGT1_258870A	0.3	7	7	656	101533	23	1.91
TGGT1_258870B	0.3	7	7	656	101533	23	1.91
TGGT1_231120	0.36	16	16	655	43370	16	4.63
TGGT1_213420	0.32	22	22	655	78536	22	2.5
TGGT1_235398	0.38	19	19	653	68930	20	2.98
TGGT1_288500	0.47	20	20	638	60298	20	3.69
TGGT1_259850	0.37	25	25	634	74947	26	4.29
TGGT1_254400	0.33	22	22	624	62018	23	4.43
TGGT1_309120	0.49	21	21	611	45720	22	8.44
TGGT1_219850	0.32	24	24	607	93385	24	2.43
TGGT1_216055	0.45	10	10	600	30109	12	4.84
TGGT1_251950	0.39	14	14	596	36678	18	4.35
TGGT1_305480	0.22	21	21	590	108277	21	1.48
TGGT1_308090	0.38	5	5	582	60738	20	3.71
TGGT1_234420	0.37	23	23	573	66721	23	4.28
TGGT1_312390	0.51	17	17	570	34387	18	11.28
TGGT1_260660	0.7	21	21	569	29153	23	45.72
TGGT1_251780	0.28	17	17	565	78206	17	1.7
TGGT1_264640	0.16	18	18	558	140305	18	0.76
TGGT1_411430	0.38	6	6	554	51475	20	4.76
TGGT1_262670	0.76	19	19	553	21317	19	78.32
TGGT1_226280	0.63	19	19	551	33259	21	22.39
TGGT1_268260	0.3	3	3	548	86684	20	1.9
TGGT1_309390	0.43	19	19	541	54183	20	4.14
TGGT1_265470	0.47	18	18	539	36585	18	9.16
TGGT1_292920	0.31	16	16	537	95100	16	1.21
TGGT1_310118	0.45	27	27	532	62925	27	7.22
TGGT1_313700	0.26	18	18	532	62930	18	2.7
TGGT1_290950	0.14	18	18	532	194354	18	0.56
TGGT1_285272	0.29	19	19	529	75918	23	2.77
TGGT1_310750	0.48	14	14	523	64936	14	1.69
TGGT1_258870A	0.36	1	1	523	60617	16	2.39
TGGT1_309600	0.24	17	17	521	106509	17	1.13
TGGT1_261950	0.41	15	15	517	59879	15	2.12
TGGT1_225240	0.66	17	17	513	25988	20	31.29
TGGT1_270000	0.43	20	20	512	53935	20	4.71
TGGT1_263050	0.33	16	16	504	39657	18	7.59
TGGT1_237010	0.23	17	17	503	71875	17	2.07
TGGT1_288360	0.3	13	13	501	76955	13	1.23
TGGT1_237500	0.28	17	17	501	97263	17	1.22
TGGT1_291180	0.06	18	18	493	578465	18	0.15
TGGT1_288830	0.34	18	18	492	72079	18	2.21
TGGT1_260790	0.51	22	22	491	51803	22	7.16
TGGT1_263700	0.71	9	9	488	16292	11	13.79
TGGT1_278870	0.15	20	20	485	216258	20	0.55
TGGT1_263550	0.61	23	23	480	28294	23	60.44
TGGT1_308090	0.26	4	4	477	61064	16	2.45
TGGT1_313390	0.39	14	14	471	36334	15	6.2
TGGT1_275690	0.21	18	18	469	114525	18	1.12
TGGT1_292080	0.21	18	18	467	141214	18	0.84
TGGT1_236520	0.63	18	18	465	34102	19	11.48
TGGT1_203310	0.44	11	11	465	25842	11	6.17
TGGT1_297170	0.57	18	18	463	29306	19	20.78
TGGT1_263870	0.28	17	17	463	92545	17	1.4
TGGT1_239100	0.58	14	14	462	22573	15	24.2
TGGT1_205580	0.39	14	14	462	51190	14	2.31
TGGT1_267430	0.32	16	16	461	48905	19	5.04
TGGT1_232710	0.33	14	14	459	29352	16	12.64
TGGT1_204400	0.3	20	20	456	62107	20	3.37
TGGT1_277270	0.2	4	4	454	95722	15	1.1
TGGT1_201680	0.17	15	15	451	118783	16	0.86
TGGT1_278990	0.28	13	13	450	53058	15	2.78
TGGT1_313960	0.22	21	21	450	83829	22	2.52
TGGT1_320050	0.46	14	14	446	35320	16	7.9
TGGT1_286720	0.66	15	15	444	31016	16	10.63
TGGT1_279100	0.4	4	4	439	47964	13	2.56
TGGT1_410360	0.42	3	3	435	38055	12	3.21
TGGT1_273760	0.22	11	11	433	72247	13	1.29
TGGT1_293590	0.33	15	15	432	58358	15	2.18
TGGT1_258580	0.35	15	15	430	69011	15	1.86
TGGT1_234360	0.21	18	18	427	99517	18	1.37
TGGT1_245460	0.56	11	11	426	23448	12	10.82
TGGT1_207440	0.41	15	15	425	35484	16	7.78
TGGT1_261510	0.27	19	19	424	63892	19	3.17
TGGT1_223920	0.11	17	17	423	222889	18	0.45
TGGT1_267040	0.32	18	18	422	54972	18	4
TGGT1_269190	0.17	12	12	419	105066	15	0.9
TGGT1_206510	0.09	14	14	418	256664	14	0.28
TGGT1_294190	0.33	17	17	417	80187	17	1.75
TGGT1_285230	0.26	13	13	417	68732	13	1.46
TGGT1_290460	0.23	15	15	417	68787	16	1.97
TGGT1_232800	0.12	14	14	415	148091	14	0.49
TGGT1_284190	0.23	18	18	413	151985	18	0.74
TGGT1_216010	0.3	17	17	406	47990	19	5.31
TGGT1_216750	0.48	11	11	403	42529	11	2.45
TGGT1_309590	0.29	16	16	402	49512	16	3.04
TGGT1_319920	0.22	9	9	395	70246	9	0.77
TGGT1_249790	0.55	19	19	394	27336	20	35.45
TGGT1_262380	0.34	16	16	392	59635	16	2.43
TGGT1_233000	0.16	17	17	392	127248	17	0.78
TGGT1_247510	0.3	11	11	390	42370	12	2.81
TGGT1_205510	0.26	9	9	389	54301	9	1.18
TGGT1_253290	0.18	13	13	385	124830	13	0.65
TGGT1_240600	0.24	10	10	384	72178	10	0.89
TGGT1_305520	0.43	14	14	380	29317	14	8.04
TGGT1_252270	0.33	17	17	379	65390	17	2.29
TGGT1_234380	0.39	15	15	377	38630	15	5.25
TGGT1_243920	0.29	17	17	375	88157	17	1.49
TGGT1_288720	0.58	14	14	372	24785	14	13.51
TGGT1_230420	0.11	10	10	370	118849	10	0.48
TGGT1_294550	0.06	16	16	370	558254	16	0.15
TGGT1_278660	0.14	15	15	369	144571	15	0.61
TGGT1_207620	0.21	12	12	365	71204	12	1.16
TGGT1_317720	0.29	13	13	363	68724	14	1.66
TGGT1_229740	0.28	14	14	362	60197	14	1.95
TGGT1_247470	0.25	12	12	361	59902	12	1.59
TGGT1_410370	0.31	1	1	360	47709	11	1.65
TGGT1_215220	0.3	10	10	358	55079	10	1.33
TGGT1_266260	0.48	12	12	357	32727	12	4.66
TGGT1_410370	0.24	1	1	357	47665	8	1.18
TGGT1_279100	0.24	1	1	357	47665	8	1.18
TGGT1_411470	0.24	1	1	357	47665	8	1.18
TGGT1_212090	0.33	15	15	356	70230	15	1.74
TGGT1_318510	0.26	14	14	355	83414	14	1.21
TGGT1_255980	0.22	11	11	354	75239	11	1.01
TGGT1_311240	0.49	20	20	350	47419	20	6.34
TGGT1_244650	0.25	11	11	350	46800	12	2.42
TGGT1_225810	0.49	16	16	349	32476	19	15.62
TGGT1_215590	0.26	14	14	349	72687	15	1.44
TGGT1_254370	0.06	17	17	349	476786	18	0.18
TGGT1_239820	0.21	10	10	345	65153	10	1.02
TGGT1_248390	0.5	11	11	343	16299	12	25.38
TGGT1_207840	0.77	12	12	342	15219	12	44.11
TGGT1_205250	0.24	11	11	341	62303	12	1.51
TGGT1_264890	0.1	10	10	339	200436	10	0.25
TGGT1_232300	0.5	12	12	335	28619	13	7.64
TGGT1_201780	0.11	8	8	335	82567	9	0.65
TGGT1_309790	0.38	14	14	334	34005	14	5.99
TGGT1_227310	0.52	8	8	333	19309	8	5.43
TGGT1_221620	0.35	2	2	333	50005	11	1.83
TGGT1_221660	0.08	8	8	333	201904	8	0.2
TGGT1_220100	0.35	15	15	332	61002	15	2.14
TGGT1_287500	0.27	11	11	330	59325	11	1.32
TGGT1_220150	0.55	12	12	329	21295	13	17.71
TGGT1_266060	0.46	9	9	329	31492	9	2.77
TGGT1_311430	0.46	12	12	329	31912	13	5.16
TGGT1_290720	0.19	12	12	329	118265	12	0.62
TGGT1_214970	0.17	12	12	329	117199	12	0.63
TGGT1_280660	0.01	17	17	329	1853297	19	0.04
TGGT1_207940	0.13	8	8	328	57180	8	0.9
TGGT1_271888	0.25	8	8	325	37462	8	1.7
TGGT1_203620	0.13	9	9	323	63775	9	0.93
TGGT1_299050	0.32	9	9	322	22255	10	7.69
TGGT1_275440	0.23	6	6	320	23339	6	2.11
TGGT1_249680	0.41	14	14	319	61591	14	1.81
TGGT1_269920	0.15	12	12	319	108006	12	0.7
TGGT1_261010	0.4	11	11	318	46044	12	2.47
TGGT1_462963	0.25	11	11	316	61915	11	1.28
TGGT1_266960	0.33	3	3	315	50041	12	2.11
TGGT1_218520	0.28	7	7	312	36633	7	1.34
TGGT1_253430	0.2	11	11	312	65826	11	1.22
TGGT1_313410	0.12	10	10	312	117605	10	0.48
TGGT1_294710	0.15	11	11	311	122042	11	0.5
TGGT1_306210	0.28	14	14	310	77551	14	1.29
TGGT1_230050	0.23	11	11	306	55973	11	1.48
TGGT1_318460	0.1	11	11	306	162728	11	0.37
TGGT1_248490	0.65	12	12	305	13999	12	58.27
TGGT1_275810	0.64	9	9	304	17387	12	19.9
TGGT1_289140	0.53	11	11	303	23566	11	8.83
TGGT1_248790	0.53	14	14	302	28052	14	10.42
TGGT1_309752	0.3	14	14	302	53355	14	2.3
TGGT1_225080	0.44	9	9	300	17712	9	10.3
TGGT1_229990	0.26	10	10	298	59179	10	1.17
TGGT1_277760	0.22	10	10	298	74334	10	0.9
TGGT1_216620	0.06	15	15	298	411685	15	0.19
TGGT1_219860	0.18	11	11	296	108146	11	0.62
TGGT1_267400	0.51	9	9	295	15607	10	21.82
TGGT1_256970	0.25	8	8	295	68104	8	0.74
TGGT1_261475	0.49	10	10	294	26861	11	5.99
TGGT1_267650	0.06	10	10	294	323557	10	0.15
TGGT1_305290	0.23	9	9	292	39104	9	2.02
TGGT1_218540	0.31	10	10	291	45119	12	2.11
TGGT1_216040	0.27	13	13	289	44700	13	3.04
TGGT1_215910	0.05	9	9	289	327782	9	0.14
TGGT1_216860	0.24	9	9	287	49083	9	1.41
TGGT1_204020	0.44	12	12	286	28237	15	8.75
TGGT1_256980	0.13	11	11	286	110185	12	0.6
TGGT1_290160	0.15	11	11	284	113515	11	0.57
TGGT1_288650	0.37	13	13	282	47882	13	2.55
TGGT1_310010	0.14	9	9	282	127462	9	0.39
TGGT1_239720	0.67	14	14	281	25902	14	12.23
TGGT1_288570	0.31	9	9	281	44860	9	1.5
TGGT1_313350	0.25	9	9	281	46781	9	1.4
TGGT1_237250	0.32	7	7	280	28487	8	2.14
TGGT1_226068	0.25	8	8	278	50069	8	1.15
TGGT1_213350	0.69	8	8	277	17146	9	11.43
TGGT1_360830	0.24	3	3	277	40492	8	1.5
TGGT1_225480	0.12	7	7	277	91661	7	0.43
TGGT1_273520	0.23	8	8	276	67299	8	0.76
TGGT1_220950	0.3	3	3	275	35598	8	1.76
TGGT1_238000	0.54	11	11	274	31830	14	5.99
TGGT1_311160	0.23	9	9	274	36065	9	2.36
TGGT1_202460	0.21	9	9	274	72976	9	0.76
TGGT1_286580	0.23	15	15	273	107150	15	0.95
TGGT1_238040A	0.16	13	13	273	152670	13	0.5
TGGT1_238040B	0.16	13	13	273	152670	13	0.5
TGGT1_249390	0.14	13	13	273	135412	13	0.58
TGGT1_221600	0.17	9	9	272	97387	9	0.53
TGGT1_319850	0.2	7	7	269	51649	7	0.82
TGGT1_204050	0.15	9	9	268	85044	9	0.62
TGGT1_289530	0.43	12	12	267	22146	12	13.94
TGGT1_304955	0.07	14	14	265	303450	14	0.23
TGGT1_224990	0.72	7	7	264	17137	8	7.87
TGGT1_223410	0.49	10	10	264	25965	10	5.53
TGGT1_238950	0.14	12	12	264	117118	12	0.63
TGGT1_235470	0.15	9	9	263	93274	9	0.59
TGGT1_242330	0.4	5	5	261	21599	6	2.73
TGGT1_316400B	0.29	8	8	261	47818	9	1.2
TGGT1_289290	0.21	8	8	261	55370	8	0.79
TGGT1_224740	0.15	7	7	261	48155	7	1.02
TGGT1_261570	0.43	14	14	259	31012	14	7.56
TGGT1_292130	0.25	7	7	259	32728	7	1.82
TGGT1_273460	0.22	9	9	259	75026	9	0.82
TGGT1_277700	0.6	10	10	257	13033	11	59.41
TGGT1_263040	0.41	13	13	256	23986	13	12.47
TGGT1_236820	0.19	11	11	256	50485	12	1.67
TGGT1_310570	0.21	10	10	255	44809	10	1.74
TGGT1_249900	0.23	7	7	254	35233	7	1.54
TGGT1_321420	0.17	9	9	254	60989	9	1
TGGT1_264730	0.69	11	11	253	17272	12	29.79
TGGT1_294670	0.53	9	9	251	31793	9	2.96
TGGT1_229670	0.46	9	9	251	15792	9	13.03
TGGT1_267080	0.22	8	8	251	49104	8	1.16
TGGT1_228170	0.11	12	12	251	182222	12	0.38
TGGT1_319530	0.2	7	7	250	53479	7	0.94
TGGT1_263300	0.28	6	6	249	31332	6	1.4
TGGT1_233300	0.24	12	12	248	56291	12	1.65
TGGT1_300310	0.37	11	11	247	47758	11	1.99
TGGT1_215260	0.08	11	11	247	186982	11	0.32
TGGT1_211040	0.58	5	5	246	10097	5	7.19
TGGT1_313070	0.26	6	6	246	35522	6	1.15
TGME49_257090	0.26	5	5	246	38758	5	0.81
TGGT1_202630	0.13	10	10	246	128347	11	0.43
TGGT1_254380	0.35	7	7	245	20058	7	4.14
TGGT1_270380	0.62	11	11	244	17166	12	27.16
TGGT1_239087	0.43	5	5	244	17262	7	4.36
TGGT1_411760	0.33	10	10	244	32038	11	4.07
TGGT1_226380	0.3	9	9	244	42637	9	1.75
TGGT1_270510	0.17	10	10	243	74871	10	0.88
TGGT1_278530	0.44	6	6	242	16067	6	4.75
TGGT1_228470	0.28	7	7	242	24310	7	3.22
TGGT1_205380	0.31	10	10	240	42206	10	1.99
TGGT1_240860	0.3	7	7	239	31831	7	1.87
TGGT1_261480	0.16	7	7	239	60823	7	0.74
TGGT1_256770	0.26	8	8	235	45097	8	1.36
TGGT1_320700	0.19	7	7	235	47548	7	1.01
TGGT1_321680	0.22	8	8	234	40665	8	1.49
TGGT1_251500	0.16	7	7	234	65616	7	0.64
TGGT1_294010	0.13	8	8	233	86934	8	0.51
TGGT1_259660	0.28	7	7	232	31573	7	1.85
TGGT1_238250	0.53	9	9	231	11401	9	39.93
TGGT1_223960	0.3	8	8	231	41352	8	1.4
TGGT1_279380	0.27	6	6	231	34746	7	1.21
TGGT1_204340	0.16	12	12	231	97237	12	0.79
TGGT1_241170	0.09	8	8	231	139549	8	0.31
TGGT1_262690	0.51	11	11	229	16320	12	33.66
TGGT1_272910	0.24	8	8	229	58637	8	0.87
TGGT1_217680	0.08	10	10	229	242887	10	0.21
TGGT1_211680	0.26	9	9	228	52769	9	1.25
TGGT1_289830	0.21	7	7	227	37742	7	1.42
TGGT1_214790	0.2	5	5	227	31424	6	1.45
TGGT1_220360	0.11	9	9	227	148532	9	0.32
TGGT1_215460	0.16	5	5	224	30356	5	1.21
TGGT1_201150	0.03	5	5	224	206511	5	0.11
TGGT1_310490	0.39	8	8	223	16334	8	8.82
TGGT1_221180	0.08	7	7	223	79213	7	0.46
TGGT1_259240	0.66	6	6	222	9029	6	19.71
TGGT1_275650	0.12	6	6	222	101108	6	0.34
TGGT1_284560	0.41	7	7	221	21410	7	3.72
TGGT1_288860	0.23	10	10	221	55412	10	1.31
TGGT1_264440	0.36	8	8	220	37445	8	1.66
TGGT1_274060	0.31	9	9	220	35049	9	2.26
TGGT1_278220	0.2	8	8	220	67374	8	0.77
TGGT1_226560	0.26	9	9	219	45154	9	1.59
TGGT1_311470	0.07	1	1	219	187292	7	0.19
TGGT1_226970	0.32	7	7	218	18665	7	5.22
TGGT1_249270	0.14	7	7	218	59843	7	0.72
TGGT1_261030	0.1	7	7	218	93673	7	0.41
TGGT1_301270	0.02	5	5	218	385933	5	0.06
TGGT1_281920	0.45	9	9	217	27435	9	3.72
TGGT1_216670	0.15	7	7	217	99989	7	0.37
TGGT1_219770	0.14	10	10	217	66254	10	1.05
TGGT1_277500	0.23	9	9	216	52361	11	1.44
TGGT1_252360	0.14	4	4	216	60815	4	0.37
TGGT1_248480	0.48	10	10	214	21671	11	8.41
TGGT1_312530	0.19	10	10	214	69315	10	0.96
TGGT1_250830	0.14	5	5	214	41047	5	0.76
TGGT1_294812	0.31	5	5	212	27538	5	1.38
TGGT1_229950	0.19	7	7	212	46065	7	1.07
TGGT1_243950	0.44	9	9	211	30203	9	3.08
TGGT1_268835	0.12	8	8	209	76016	8	0.66
TGGT1_269980	0.25	12	12	208	52131	12	1.94
TGGT1_243710	0.18	8	8	208	61434	8	0.82
TGGT1_299780	0.21	7	7	207	59155	7	0.73
TGGT1_305340	0.09	8	8	207	207187	8	0.19
TGGT1_254810	0.08	8	8	207	171448	8	0.24
TGGT1_289690	0.25	8	8	205	53305	10	1.38
TGGT1_262960	0.24	9	9	204	44748	9	1.64
TGGT1_293310	0.62	9	9	203	14618	10	30.72
TGGT1_283850	0.26	8	8	203	55510	8	0.97
TGGT1_293390	0.21	5	5	202	43405	5	0.7
TGGT1_219700	0.15	9	9	202	111854	9	0.46
TGGT1_266990	0.11	9	9	202	121908	9	0.42
TGGT1_245680	0.5	8	8	201	17883	9	10.13
TGGT1_312490	0.16	7	7	201	49035	7	0.96
TGGT1_210840	0.15	6	6	201	66976	6	0.54
TGGT1_363030	0.18	7	7	200	63992	7	0.7
TGGT1_310030	0.45	6	6	199	22469	6	2.48
TGGT1_215280	0.25	8	8	199	38585	8	1.7
TGGT1_299070	0.14	7	7	199	106623	7	0.35
TGGT1_289880	0.09	8	8	199	148385	8	0.29
TGGT1_314422	0.06	4	4	199	67754	4	0.32
TGGT1_244840	0.46	7	7	198	24142	7	2.86
TGGT1_318340	0.24	5	5	198	25301	5	1.48
TGGT1_312110	0.14	8	8	198	86852	8	0.54
TGGT1_311230	0.03	8	8	198	494453	8	0.08
TGGT1_229250A	0.47	5	5	197	8339	6	27.42
TGGT1_231140	0.29	5	5	197	18655	5	2.69
TGGT1_311470	0.07	2	2	196	186851	8	0.22
TGGT1_249180	0.3	12	12	195	68708	12	1.31
TGGT1_233100	0.27	7	7	194	32041	7	1.78
TGGT1_263110	0.24	13	13	194	43961	13	3.09
TGGT1_226250	0.15	6	6	194	78544	6	0.42
TGGT1_324600	0.43	7	7	193	20253	7	3.92
TGGT1_234450	0.39	8	8	193	26572	9	3.32
TGGT1_306030	0.23	9	9	193	37807	9	2.14
TGGT1_261260A	0.13	4	4	193	71227	6	0.49
TGGT1_261260B	0.13	4	4	193	71227	6	0.49
TGGT1_225060	0.3	9	9	192	45187	9	1.51
TGGT1_223050	0.22	8	8	192	25814	8	3.27
TGGT1_300190	0.44	5	5	190	10398	11	7.73
TGGT1_318420	0.4	8	8	189	19403	9	8.65
TGGT1_290600	0.23	7	7	189	35068	7	1.44
TGGT1_268890	0.19	7	7	189	60399	7	0.7
TGGT1_222860	0.1	7	7	188	88336	7	0.48
TGGT1_230960	0.12	8	8	187	135658	8	0.32
TGGT1_237220	0.1	8	8	187	96813	8	0.48
TGGT1_224660	0.11	8	8	186	139067	8	0.3
TGGT1_219540	0.08	7	7	186	139347	7	0.26
TGGT1_209290	0.27	4	4	185	13206	5	4.88
TGGT1_221230	0.21	7	7	185	61726	7	0.68
TGGT1_308890	0.06	10	10	185	349557	10	0.15
TGGT1_408800	0.39	2	2	184	22627	7	3.28
TGGT1_411590	0.39	2	2	184	22627	7	3.28
TGGT1_231080	0.39	5	5	183	9577	7	10.79
TGGT1_230520	0.21	4	4	183	26207	4	1.04
TGGT1_286160B	0.06	5	5	183	207567	5	0.12
TGGT1_228200	0.24	6	6	182	52565	6	0.7
TGGT1_264610	0.16	4	4	182	45005	4	0.48
TGGT1_294200	0.17	6	6	181	62697	6	0.58
TGGT1_229480	0.33	6	6	180	38253	6	1.14
TGGT1_213030	0.23	4	4	180	35206	4	0.69
TGGT1_212290	0.19	7	7	180	34946	8	1.95
TGGT1_225550	0.16	8	8	180	48364	8	1.22
TGGT1_315220	0.12	8	8	180	121848	8	0.38
TGGT1_230450	0.1	6	6	180	62215	6	0.57
TGGT1_252340	0.05	4	4	180	138787	4	0.15
TGGT1_229180	0.04	4	4	180	136018	4	0.15
TGGT1_228210	0.27	6	6	179	44397	7	1.11
TGGT1_219550	0.17	6	6	179	50094	6	0.72
TGGT1_254720	0.17	4	4	179	28509	6	1.21
TGGT1_263080	0.33	4	4	178	14398	4	2.53
TGGT1_267060	0.25	6	6	178	17867	6	3.98
TGGT1_290180	0.25	12	12	178	47818	12	2.25
TGGT1_297430	0.21	3	3	178	25322	3	0.67
TGGT1_232050	0.08	4	4	177	96098	4	0.22
TGGT1_263090	0.32	6	6	176	37150	6	1.2
TGGT1_294750	0.39	7	7	174	31908	7	1.67
TGGT1_237015	0.33	6	6	174	29341	6	1.62
TGGT1_263470	0.21	3	3	174	29000	3	0.62
TGGT1_247460	0.28	5	5	172	34530	5	0.95
TGGT1_253830	0.19	8	8	172	34551	8	1.98
TGGT1_262620	0.21	5	5	171	31740	5	1.06
TGGT1_258050	0.19	7	7	171	60053	7	0.69
TGGT1_312630	0.05	10	10	171	285976	10	0.18
TGGT1_314970	0.08	5	5	170	98038	5	0.27
TGGT1_216880	0.22	4	4	169	35125	4	0.7
TGGT1_257680	0.2	3	3	169	24108	3	0.81
TGGT1_220860	0.19	7	7	169	65117	7	0.64
TGGT1_315620	0.22	7	7	168	46078	7	1.09
TGGT1_280370	0.2	10	10	168	81787	10	0.75
TGGT1_263070	0.19	7	7	168	59831	7	0.74
TGGT1_232600	0.18	6	6	168	70712	6	0.47
TGGT1_309820	0.5	8	8	167	20187	8	5.85
TGGT1_310500	0.44	8	8	167	22711	9	4.49
TGGT1_249970	0.22	4	4	167	24666	4	1.09
TGGT1_275802	0.18	8	8	167	79858	8	0.59
TGGT1_270120	0.14	4	4	167	26922	4	1
TGGT1_202370	0.18	6	6	166	58594	6	0.61
TGGT1_212960B	0.17	4	4	166	42491	4	0.58
TGGT1_208030	0.07	5	5	166	62980	5	0.44
TGGT1_247450	0.04	7	7	166	245738	7	0.14
TGGT1_218280	0.2	7	7	165	50480	7	0.89
TGGT1_245730	0.06	8	8	164	231911	8	0.17
TGGT1_258070	0.07	4	4	163	75667	4	0.29
TGGT1_263060	0.06	5	5	163	107123	5	0.24
TGGT1_236910	0.2	5	5	162	29474	5	1.3
TGGT1_267600	0.13	6	6	162	86151	6	0.42
TGGT1_288990	0.13	7	7	162	66813	7	0.65
TGGT1_280600	0.06	6	6	162	134790	6	0.23
TGGT1_286450	0.63	6	6	161	12969	7	7.09
TGGT1_230430	0.37	6	6	160	24944	7	2.81
TGGT1_205730	0.36	8	8	160	17351	8	8.12
TGGT1_290700	0.26	5	5	160	34454	5	0.97
TGGT1_208590	0.09	2	2	160	53277	2	0.2
TGGT1_207020	0.64	8	8	159	15975	8	9.81
TGGT1_211690	0.08	7	7	158	167087	7	0.21
TGGT1_263530	0.43	7	7	157	13853	7	9.05
TGGT1_259550	0.13	7	7	157	82673	7	0.49
TGGT1_207460A	0.39	7	7	156	24661	8	2.66
TGGT1_207460B	0.39	7	7	156	24661	8	2.66
TGGT1_266840	0.2	7	7	156	41760	7	1.18
TGGT1_319550	0.19	3	3	156	36155	3	0.45
TGGT1_262050	0.12	6	6	156	65061	6	0.54
TGGT1_312480	0.29	5	5	154	27628	5	1.38
TGGT1_294250	0.1	4	4	154	55823	4	0.39
TGGT1_408800	0.47	3	3	151	20946	7	3.8
TGGT1_271390	0.11	3	3	151	39710	3	0.44
TGGT1_263130	0.09	4	4	151	69053	4	0.32
TGGT1_293770	0.15	4	4	150	74896	4	0.27
TGGT1_219320	0.13	5	5	149	46576	5	0.64
TGGT1_203630	0.3	5	5	148	12055	5	6.28
TGGT1_310640	0.19	6	6	148	33022	6	1.31
TGGT1_269250	0.26	5	5	147	38415	5	0.86
TGGT1_299110	0.23	8	8	147	71327	8	0.73
TGGT1_285680	0.11	2	2	145	48932	3	0.2
TGGT1_237180	0.31	6	6	144	29165	6	1.7
TGGT1_318410	0.12	5	5	144	58629	5	0.49
TGGT1_263680	0.52	5	5	143	21300	5	2.2
TGGT1_216910	0.18	4	4	143	24633	4	1.18
TGGT1_201830	0.12	5	5	143	55850	5	0.51
TGGT1_312270	0.22	6	6	141	44701	6	0.89
TGGT1_318160	0.14	2	2	141	25959	2	0.42
TGGT1_243570	0.21	3	3	140	12718	3	2.06
TGGT1_228190	0.19	6	6	140	38045	6	1.09
TGGT1_300140	0.1	3	3	140	44011	3	0.38
TGGT1_273090	0.09	6	6	139	89341	6	0.37
TGGT1_224090	0.07	2	2	139	57294	2	0.17
TGGT1_308580	0.05	4	4	139	164055	4	0.12
TGGT1_242070	0.2	6	6	138	42770	6	0.94
TGGT1_236210	0.17	4	4	138	56880	4	0.4
TGGT1_308920	0.06	3	3	138	83127	3	0.18
TGGT1_295710	0.01	4	4	138	840780	4	0.02
TGGT1_257340	0.24	3	3	137	23566	4	1.2
TGGT1_272660	0.16	3	3	137	28019	3	0.64
TGGT1_313160	0.46	6	6	136	16070	6	5.19
TGGT1_219300	0.15	2	2	136	38405	2	0.26
TGGT1_301120	0.15	4	4	136	43865	4	0.51
TGGT1_219590	0.11	4	4	136	52903	4	0.41
TGGT1_312840	0.1	7	7	136	120306	7	0.31
TGGT1_257650	0.19	6	6	135	44257	6	0.84
TGGT1_236570	0.08	2	2	135	43928	2	0.24
TGGT1_247020	0.33	6	6	134	28502	6	1.66
TGGT1_288630	0.2	5	5	134	32061	5	1.12
TGGT1_300000	0.18	4	4	134	21157	4	1.46
TGGT1_254470	0.12	5	5	134	80420	5	0.34
TGGT1_306330	0.12	5	5	134	63217	5	0.44
TGGT1_201800	0.28	7	7	133	28510	7	2.03
TGGT1_214940	0.16	3	3	133	34551	3	0.47
TGGT1_249250	0.45	7	7	132	12839	7	12.6
TGGT1_312680	0.41	5	5	132	10698	5	7.54
TGGT1_280610	0.13	7	7	132	60777	7	0.71
TGGT1_267660	0.05	4	4	132	170373	4	0.12
TGGT1_316110	0.11	5	5	131	74059	5	0.36
TGGT1_239760	0.37	5	5	130	15064	5	3.83
TGGT1_243910	0.13	4	4	130	40623	4	0.57
TGGT1_294310	0.07	5	5	130	47930	5	0.65
TGGT1_289650	0.08	4	4	129	75294	4	0.29
TGGT1_305780	0.06	4	4	129	138513	4	0.15
TGGT1_289800	0.29	4	4	128	25866	4	1.06
TGGT1_211670	0.16	4	4	127	42191	4	0.57
TGGT1_203600	0.14	3	3	127	47346	3	0.34
TGGT1_221818	0.12	3	3	127	35285	3	0.5
TGGT1_241880	0.08	5	5	127	142424	5	0.18
TGGT1_236930	0.02	6	6	127	609557	6	0.05
TGGT1_227620	0.22	4	4	126	19830	4	1.49
TGGT1_265520	0.21	5	5	126	56673	5	0.51
TGGT1_306650	0.17	4	4	126	31393	4	0.81
TGGT1_278830	0.11	7	7	126	98209	7	0.4
TGGT1_240270	0.65	5	5	125	10599	5	9.57
TGGT1_249990	0.11	5	5	125	92658	5	0.29
TGGT1_314810	0.28	7	7	124	30103	7	2.15
TGGT1_313240	0.16	7	7	124	85511	7	0.46
TGGT1_256990	0.06	4	4	124	86254	4	0.25
TGGT1_248880	0.12	5	5	123	47789	6	0.63
TGGT1_309170	0.07	3	3	123	76512	3	0.19
TGGT1_273060	0.38	4	4	122	14048	4	3.23
TGGT1_245670	0.11	5	5	122	67445	5	0.4
TGGT1_320460	0.06	8	8	122	211504	8	0.19
TGGT1_311660	0.01	3	3	122	195394	3	0.07
TGGT1_202680	0.13	6	6	121	62121	7	0.7
TGGT1_283550	0.02	5	5	121	455514	5	0.05
TGGT1_222400	0.11	3	3	119	67949	3	0.23
TGGT1_239740	0.09	3	3	119	44725	3	0.37
TGGT1_220240	0.08	3	3	119	54078	3	0.27
TGGT1_289250	0.32	3	3	118	18366	3	1.15
TGGT1_293690	0.15	2	2	118	17730	2	0.67
TGGT1_220170	0.13	4	4	118	67965	4	0.33
TGGT1_311290	0.05	1	1	118	30543	1	0.17
TGGT1_259200B	0.03	4	4	118	156771	4	0.12
TGGT1_293870	0.67	5	5	117	12028	5	6.15
TGGT1_225250	0.23	4	4	117	13949	4	2.94
TGGT1_215350	0.19	2	2	117	16132	2	0.78
TGGT1_313370	0.04	4	4	117	174545	4	0.11
TGGT1_218410	0.23	5	5	116	34136	5	0.96
TGGT1_295370	0.2	4	4	116	29711	4	0.86
TGGT1_284660	0.18	4	4	116	19224	5	2.63
TGGT1_217890	0.16	3	3	116	21708	4	1.36
TGGT1_289770	0.12	4	4	116	48886	4	0.48
TGGT1_291890	0.11	4	4	116	48642	4	0.45
TGGT1_210730	0.1	3	3	116	73022	3	0.21
TGGT1_289520	0.02	5	5	116	355844	5	0.07
TGGT1_247440	0.2	4	4	115	40105	4	0.57
TGGT1_214530	0.11	4	4	115	82159	4	0.25
TGGT1_204480	0.1	4	4	115	72117	4	0.29
TGGT1_266620	0.21	2	2	114	22670	2	0.5
TGGT1_297100	0.18	6	6	114	28687	6	1.58
TGGT1_237560	0.11	2	2	114	23760	2	0.47
TGGT1_244100	0.06	2	2	114	59814	2	0.17
TGGT1_305770	0.14	6	6	113	50626	6	0.73
TGGT1_249670	0.09	4	4	113	62139	4	0.35
TGGT1_290670	0.06	4	4	113	83137	4	0.24
TGGT1_263990	0.31	4	4	112	15397	4	2.49
TGGT1_269840	0.2	4	4	112	35239	4	0.72
TGGT1_261260A	0.15	1	1	111	45572	3	0.38
TGGT1_289600	0.13	3	3	111	29631	3	0.59
TGGT1_254580	0.11	3	3	111	45493	3	0.36
TGGT1_252630	0.38	4	4	110	15071	4	2.43
TGGT1_253940	0.09	4	4	110	64445	4	0.35
TGGT1_301390	0.08	5	5	110	117300	5	0.22
TGGT1_319300	0.04	2	2	110	113609	2	0.09
TGGT1_280410	0.04	3	3	109	121515	3	0.13
TGGT1_304740	0.04	3	3	109	71228	3	0.22
TGGT1_312330	0.03	4	4	109	208184	5	0.12
TGGT1_313010	0.3	8	8	108	53427	8	1.05
TGGT1_290200	0.18	4	4	108	48042	4	0.48
TGGT1_260630	0.11	5	5	108	76710	5	0.37
TGGT1_267480	0.1	4	4	108	76065	4	0.28
TGGT1_208560	0.09	5	5	108	72286	5	0.37
TGGT1_235970	0.13	3	3	107	50476	3	0.32
TGGT1_270240	0.13	4	4	107	49179	4	0.46
TGGT1_310080	0.07	3	3	107	87793	3	0.18
TGGT1_320300	0.04	5	5	107	182218	5	0.14
TGGT1_295110	0.13	6	6	106	63374	6	0.56
TGGT1_232340	0.1	5	5	106	59991	5	0.47
TGGT1_312260	0.07	4	4	106	96508	4	0.21
TGGT1_219630	0.06	4	4	106	104062	4	0.2
TGGT1_222210	0.21	6	6	105	47436	6	0.78
TGGT1_240690	0.14	4	4	105	45865	4	0.51
TGGT1_264110	0.12	5	5	105	32510	5	1.1
TGGT1_223940	0.11	2	2	105	27301	2	0.41
TGGT1_226060	0.07	4	4	105	77850	4	0.27
TGGT1_262640	0.24	3	3	104	23745	3	0.86
TGGT1_254410	0.09	5	5	104	67351	5	0.4
TGGT1_215490	0.07	4	4	104	58129	4	0.37
TGGT1_213770	0.04	5	5	104	135049	5	0.19
TGGT1_218840	0.03	4	4	104	234134	4	0.08
TGGT1_247350	0.18	4	4	103	33654	4	0.72
TGGT1_316760	0.06	5	5	103	59341	5	0.48
TGGT1_255470	0.05	4	4	103	125115	4	0.16
TGGT1_232180	0.04	4	4	103	206725	4	0.1
TGGT1_223485	0.24	2	2	102	10300	2	1.44
TGGT1_214320	0.12	6	6	102	61648	6	0.57
TGGT1_213730	0.1	3	3	102	46358	3	0.35
TGGT1_261080	0.02	3	3	102	337422	3	0.04
TGGT1_232030	0.27	3	3	101	23379	3	0.84
TGGT1_260440	0.17	5	5	101	34079	5	0.97
TGGT1_207770	0.09	3	3	101	55485	3	0.28

## Sheet: MassSpec Hits from Vero
Database	Accession	Score	Mass	Num. of matches	Num. of significant matches	Num. of sequences	Num. of significant sequences	emPAI	Description
NCBIprot	XP_008001536.1	172	67394	7	7	7	7	0.63	PREDICTED: keratin, type II cytoskeletal 1 [Chlorocebus sabaeus]
NCBIprot	XP_007987159.1	248	50050	13	13	13	13	2.4	PREDICTED: elongation factor Tu, mitochondrial isoform X1 [Chlorocebus sabaeus]
NCBIprot	XP_007968976.1	209	165204	9	9	9	9	0.29	PREDICTED: leucine-rich PPR motif-containing protein, mitochondrial [Chlorocebus sabaeus]
NCBIprot	XP_007967694.1	186	38698	7	7	7	7	1.34	PREDICTED: annexin A1 [Chlorocebus sabaeus]
NCBIprot	XP_008002558.1	185	103903	9	9	9	9	0.51	PREDICTED: SCY1-like protein 2 isoform X1 [Chlorocebus sabaeus]
NCBIprot	XP_007967925.1	107	52736	2	2	2	2	0.2	PREDICTED: serine palmitoyltransferase 1 [Chlorocebus sabaeus]
NCBIprot	XP_008003162.1	92	28767	3	3	3	3	0.63	PREDICTED: uncharacterized protein C12orf43 homolog [Chlorocebus sabaeus]
NCBIprot	XP_008000077.1	86	35200	2	2	2	2	0.31	PREDICTED: cytochrome c1, heme protein, mitochondrial [Chlorocebus sabaeus]
NCBIprot	XP_007975342.1	85	29879	1	1	1	1	0.17	PREDICTED: acyl-coenzyme A thioesterase THEM4 isoform X1 [Chlorocebus sabaeus]
NCBIprot	XP_008018136.1	80	57404	2	2	2	2	0.18	PREDICTED: E3 ubiquitin-protein ligase TRIM21 isoform X1 [Chlorocebus sabaeus]
NCBIprot	XP_007958731.1	85	33504	1	1	1	1	0.15	PREDICTED: LOW QUALITY PROTEIN: 28S ribosomal protein S31, mitochondrial [Chlorocebus sabaeus]
NCBIprot	XP_008012593.1	82	9726	3	3	3	3	3.12	PREDICTED: cytochrome b-c1 complex subunit 8 [Chlorocebus sabaeus]
NCBIprot	XP_007996682.1	78	51378	2	2	2	2	0.2	PREDICTED: LOW QUALITY PROTEIN: mitochondrial import inner membrane translocase subunit TIM50 [Chlorocebus sabaeus]
NCBIprot	AHC01802.1	66	40221	1	1	1	1	0.12	MHC class IB antigen [Chlorocebus aethiops]
NCBIprot	XP_007982327.1	56	52793	3	3	3	3	0.31	PREDICTED: cytochrome b-c1 complex subunit 1, mitochondrial [Chlorocebus sabaeus]
NCBIprot	XP_007985820.1	64	48493	2	2	2	2	0.21	PREDICTED: cytochrome b-c1 complex subunit 2, mitochondrial [Chlorocebus sabaeus]
NCBIprot	AHC01799.1	63	40842	1	1	1	1	0.12	MHC class IB antigen [Chlorocebus aethiops]
NCBIprot	XP_007964644.1	62	31893	1	1	1	1	0.16	PREDICTED: 39S ribosomal protein L44, mitochondrial [Chlorocebus sabaeus]
NCBIprot	XP_007973542.1	59	7304	2	2	2	2	2.48	PREDICTED: cytochrome b-c1 complex subunit 9 isoform X1 [Chlorocebus sabaeus]
NCBIprot	XP_007991210.1	61	41702	2	2	2	2	0.25	PREDICTED: sterol-4-alpha-carboxylate 3-dehydrogenase, decarboxylating [Chlorocebus sabaeus]
NCBIprot	XP_008009989.1	57	18513	1	1	1	1	0.29	PREDICTED: ATP synthase subunit d, mitochondrial [Chlorocebus sabaeus]
NCBIprot	XP_008016844.1	57	10365	2	2	2	2	1.44	PREDICTED: ATP synthase subunit f, mitochondrial [Chlorocebus sabaeus]
NCBIprot	XP_007979405.1	54	75555	3	3	3	3	0.21	PREDICTED: ATPase family AAA domain-containing protein 3A [Chlorocebus sabaeus]
NCBIprot	XP_007968242.1	52	44013	1	1	1	1	0.11	PREDICTED: succinyl-CoA ligase [ADP/GDP-forming] subunit alpha, mitochondrial [Chlorocebus sabaeus]
NCBIprot	XP_008006659.1	52	125187	2	2	2	2	0.08	PREDICTED: eukaryotic translation initiation factor 2-alpha kinase 3 isoform X1 [Chlorocebus sabaeus]
NCBIprot	XP_008016536.1	45	49702	1	1	1	1	0.1	PREDICTED: transducin beta-like protein 2 [Chlorocebus sabaeus]
NCBIprot	XP_008010004.1	45	54590	1	1	1	1	0.09	PREDICTED: NADPH:adrenodoxin oxidoreductase, mitochondrial isoform X1 [Chlorocebus sabaeus]
NCBIprot	XP_007983439.1	45	47822	1	1	1	1	0.1	PREDICTED: mitochondrial translocator assembly and maintenance protein 41 homolog isoform X1 [Chlorocebus sabaeus]
NCBIprot	XP_008006342.1	43	18395	1	1	1	1	0.29	PREDICTED: 39S ribosomal protein L30, mitochondrial [Chlorocebus sabaeus]
NCBIprot	XP_007979828.1	41	83754	1	1	1	1	0.06	PREDICTED: LOW QUALITY PROTEIN: probable C-mannosyltransferase DPY19L1 [Chlorocebus sabaeus]
NCBIprot	XP_007983683.1	41	26433	1	1	1	1	0.19	PREDICTED: coiled-coil-helix-coiled-coil-helix domain-containing protein 6, mitochondrial isoform X1 [Chlorocebus sabaeus]
NCBIprot	AHB30377.1	37	72201	1	1	1	1	0.07	SAM domain and HD domain-containing protein 1 [Chlorocebus aethiops]
NCBIprot	XP_007964478.1	36	47460	2	2	2	2	0.22	PREDICTED: mitochondrial chaperone BCS1 [Chlorocebus sabaeus]
NCBIprot	XP_008005731.1	36	20126	1	1	1	1	0.26	PREDICTED: NADH dehydrogenase [ubiquinone] 1 alpha subcomplex assembly factor 4 [Chlorocebus sabaeus]
