# Supplementary material for: Numerous rRNA molecules form the apicomplexan mitoribosome via repurposed protein and RNA elements
Source: Nat Commun. 2025 Jan 18;16:817. doi: 10.1038/s41467-025-56057-9 (PMC11742926; doi:10.1038/s41467-025-56057-9)
Supplement: Supplementary file 4 — Supplementary Data 2 [file 41467_2025_56057_MOESM4_ESM.xlsx]

## Sheet: Protein
Data S2 - Summary of the T. gondii mitoribosomal proteins identified in this work
Protein	chainID	ToxoDB ID (GT1)	Uniprot id	modelling notes	Helical Repeat Protein-rRNA interactions	CRISPR disruptability score (Sidik et al.,2016)
uL1m	-			L1 stalk not seen in density		-3.21
uL2m	Aa	TGGT1_254400	S8F793			-5.44
uL3m	Ab	TGGT1_230050	A0A125YKW9			-4.5
uL4m	Ac	TGGT1_223660	S8EX11			-3.06
uL6m	Ad	TGME49_500053	TGME49_500053	TGME49_500053 (wrongly annotated as part of TGGT1_280660 in GT1)
bL9m	Ae	TGGT1_214870	S8G4D4			-2.04
bL10m	-			Likley present but unresolved in density
uL11m	Af	TGGT1_254380	A0A125YTN1			-3.52
bL12m	-	TGGT1_251950	S8ESH2	L7/12 stalk not resolved in density		-3.6
uL13m	Ag	TGGT1_225240	A0A125YJY5			-3.34
uL14m	Ah	TGGT1_225250	A0A125YQP1			-3.94
uL15m	Ai	TGGT1_253800	S8GIU7			-1.91
uL16m	Aj	TGGT1_220150	A0A125YNI9			-2.48
bL17m	Ak	TGGT1_297170	A0A125YFY0			-4.67
bL19m	Al	TGGT1_313960	S8GBY9			-4.44
bL20m	Am	TGGT1_293310	A0A125YU12			-4.56
bL21m	An	TGGT1_202350	S8F9B8			-5.07
uL22m	Ao	TGGT1_261510	S8F1I2			-5.21
uL23m	Ap	TGGT1_260660	A0A125YSK9			-2.83
uL24m	Aq	TGGT1_216010	A0A125YTV4			-3.7
bL25m	Ar	TGGT1_314295	S8ER88			-4.48
bL27m	As	TGGT1_263110	S8GME4			-4.63
bL28m	At	TGGT1_226280	A0A125YXA5			-4.91
uL29m	Au	TGGT1_263550	A0A125YVS8			-3.59
bL32m	Av	TGGT1_240270	A0A125YQ85			-4.65
bL33m	Aw	TGGT1_308930	A0A125YRM7			-1.69
bL35m	Ax	TGGT1_320005	A0A125YU18			-4.99
bL36m	Ay	TGGT1_222180	S8GJM3			-3.96
mL40	Az	TGGT1_266260	S7UHT4			-2.47
mL41	AA	TGGT1_312680	A0A125YTD0			-1.34
mL43	AB	TGGT1_289140	A0A125YVS1			-1.9
mL46	AC	TGGT1_278220	S7WFW2			-3.89
mL49	AD	TGGT1_246000	S7W9F7			-3.24
mL53	AE	TGGT1_216910	S7VUQ8	structural ancestral copy		-0.71
mL54	AF	TGGT1_201830	S8F6A8			-4.94
mL59	AG	TGGT1_225810	A0A125YL05			-3.11
mL102	AH	TGME49_500331		TGGT1_chrXII: 4887850-4887948; TGME49_500331
mL105	AI	TGGT1_254230	S7UN04			-3.38
mL130	Xa	TGGT1_316760	S7VUT2			-5.16
mL131	Xb	TGGT1_259850	S7UYV0			-3.55
mL132	Xc	TGGT1_310500	S7USE8	PC4-like heterodimer with TGGT1_212920		-4.1
mL133	Xd	TGGT1_300030	S8EQ41		LSU-3, LSU-4, LSU-18, LSU-20, LSU-2	-5.27
mL134	Xe	TGGT1_239720	S7W011	paralog of uL24m		-3.92
mL135	Xf	TGGT1_285272	S7UNW3			-2.49
mL136	Xg	TGGT1_267040	S7UG83	putative FAS1; Helical Repeat Protein, RAP domain-containing	LSU-31, LSU-12	-4.17
mL137	Xh	TGGT1_290460	S7UQ96	Helical Repeat Protein	LSU-5, LSU-7, LSU-1, LSU-6	-4.72
mL138	Xi	TGGT1_260790	A0A125YNK0	Helical Repeat Protein, RAP domain-containing	LSU-21, LSU-20, LSU-17, LSU-19, LSU-18, LSU-11	-3.03
mL139	Xj	TGGT1_229620	S7WIW7	Helical Repeat Protein	LSU-8, LSU-32, LSU-29, LSU-31, LSU-9, LSU-22	-4.47
mL140	Xk	TGGT1_294812	S7UIY3	RRM domain containing		-0.47
mL141:1	Xl	TGGT1_237010	S7UQL1	multicopy; Helical Repeat Protein, RAP domain-containing		-4.09
mL141:2	Xv	TGGT1_237010	S7UQL1	multicopy; Helical Repeat Protein, RAP domain-containing		-4.09
mL142	Xm	TGGT1_231750	S7WJ34	Macro-domain hydrolase		-5.09
mL143	Xn	TGGT1_462963	S7UY89	AP2 containing	LSU-23, LSU-24,LSU-25, LSU-26	-4.98
mL144	Xo	TGGT1_204550	S7UU99	Oxalyl-CoA Synthetase		-5.23
mL145	Xp	TGGT1_238000	S7VZQ9	Peptidyl-prolyl cis-trans isomerase-like		-6.27
mL146	Xq	TGGT1_223500	S7W4X3	Helical Repeat Protein	LSU-32, LSU-31	-3.13
mL147	Xr	TGGT1_213420	S7VX02	Helical Repeat Protein, RAP domain-containing	LSU-25, LSU-26, LSU-24	-4.73
mL148	Xt	TGGT1_248490	A0A125YYG9			-4.28
mL149	Xs	TGGT1_309390	S7US44			-4.95
mL150	Xw	TGGT1_265470	S7VWC3	FES binding		-2.53
mL151	Xx	TGGT1_225720	A0A125YKT2	BOLA-like		-3.46
mL152	Xy	TGGT1_294310	A0A125YKA7			-3.88
mL153	Xz	TGGT1_320700	S7VSM9	AP2 containing	LSU-16	-4.19
mL154	XA	TGGT1_253830	A0A125YYW2			-2.94
mL155	XB	TGGT1_212920	S7UPF6	PC4-like heterodimer with TGGT1_310500		-0.11
mL156	XC	TGGT1_309790	S7W7U0	Helical Repeat Protein	LSU-8, LSU-12, LSU-16, LSU-22, LSU-9	-3.64
mL157	XD	TGGT1_266840	S7UHA3	FES binding		-4.53
mL158	XE	TGGT1_239087	A0A125YZ58	peptide		-4.24
mL159	XF	TGGT1_207020	S7VYJ1	derived copy of mL53		-3.03
mL160	XG	TGGT1_270630	S7V412	peptide		-0.52
mL161	XH	TGME49_500252		Disjoint ORF around TGGT1_chrXII: 4950000-4952000. AP2 containing (AP2XII-10); TGME49_500252
mL162	XI	TGGT1_202450	S7UUZ6	short unstructured peptide		0.33
mL163	XJ	unannotated	unannotated	Disjoint ORF around TGGT1_chrXII: 3072000-3072500; peptide
uS2m	Ba	TGGT1_233170	S7WJC3	CDS extends beyond annotation		-3.72
uS5m	Bb	TGGT1_285970	S7W306			-4.01
bS6m	Bc	TGGT1_284660	A0A125YRD4			-2.47
uS8m	Bd	TGGT1_261380	A0A125YNF5			-3.22
uS9m	Be	TGGT1_207940	S7VY89	putative Zn or FES binding		-5.14
uS10m	Bf	TGGT1_261475	S7UY92			-4.09
uS11m	Bg	TGGT1_231120	S7WIF7			-3.39
uS12m	Bh	TGGT1_219770	S7WAK3			-4.28
uS13m	Bi	TGGT1_267340	A0A125YYH4			-3.58
uS14m	Bj	TGGT1_277700	A0A125YWE0			-4.37
uS15m	Bk	TGGT1_216040	A0A125YGX5	two possible disulfide bonds		-4.51
bS16m	Bl	TGGT1_318420	A0A125YN26			-3.98
uS17m	Bm	TGGT1_273060	A0A125YU94			-4.29
bS18m	Bn	TGGT1_222990	S7VTU6			-3.84
bS21m	Bo	TGGT1_248790	S8G0I7			-4
mS23	Bp	TGGT1_227860	A0A125YSH8			-4.34
mS26	Bq	TGGT1_225380	S7WCH6			-3.96
mS29	Br	TGGT1_310118	S7UT94	ATP binding		-5.58
mS31	Bs	TGGT1_235398	S7UQT0			-4.79
mS34	Bt	TGGT1_236520	S7W5X2			-3.91
mS35	Bu	TGGT1_203620	S7W424			-4.66
mS37	Bv	TGGT1_313160	A0A125YXL7			-4.02
mS38	Bx	TGME49_500288		TGME49_500288
mS41	By	TGGT1_288990	S7W4R8			-2.59
ms45	Bz	TGGT1_215020	S7URI5			-5.45
mS47	BA	TGGT1_294190	S7UHH3			-3.75
mS75	BB	unannotated	unannotated
mS90	BC	TGGT1_290650	S7VXV6		SSU-20, SSU-5, SSU-19	-4.07
mS92	BD	TGGT1_264730	A0A125YQQ0	ancestral fragment of uS3m		-2.47
mS117	Ya	TGGT1_229740	S7V2J1	3 RRM motifs		-5.35
mS118	Yb	TGGT1_227990	S7W5W2	Helical Repeat Protein	SSU-8	-3.15
mS119	Yc	TGGT1_297100	S7UKZ5			-1.1
mS120	Yd	TGGT1_220200	S7VPC0	Putative endonuclease		-2.38
mS121	Ye	TGGT1_312390	S7W1R6			-3.87
mS122	Yf	TGGT1_229900	S7WBG6	Putative PARP14		-4.29
mS123	Yg	TGGT1_263840	S7UXT8	contains thioredoxin-like fold		-2.79
mS124	Yh	TGME49_500067		TGGT1 chrXII: 5240500-5241200; TGME49_500067
mS125	Yi	TGGT1_310300	S7USY1	Helical Repeat Protein	SSU-15	-3.8
mS126	Yj	TGGT1_318340	S7UJM1			-3.27
mS127	Yk	TGGT1_297890	S7V2J1	Helical Repeat Protein	SSU-19, SSU-20	-2.13
mS128	Yl	TGGT1_222390	A0A125YMV0			-4.19
mS129	Ym	TGGT1_268260	S7WL56	Helical Repeat Protein	SSU-14	-5.59
mS130	Yn	TGGT1_290180	S7UQ85	AP2 containing (AP2IX-6)		-3.53
mS131	Yo	TGGT1_207800	S7UJP8			-3.97
mS132	Yp	TGGT1_227310	A0A125YQE5	Zn binding		-4.27
mS133	Yq	TGGT1_294750	A0A125YMK2			-3.85
mS134	Yr	TGGT1_249790	A0A125YXT0	Acylphosphatase-like		-2.16
mS135	Ys	TGGT1_263680	S7UY31	PC4-like heterodimer with TGGT1_236820		-4.3
mS136	Yt	TGGT1_236820	S7VZG3	PC4-like heterodimer with TGGT1_263680		-4.69
mS137	Yu	TGME49_500090		TGGT1_chrXII: 5895300-5895800; TGME49_500090
mS138	Yv	TGGT1_257650	S7UZB1			-4.92
