# Supplementary material for: Numerous rRNA molecules form the apicomplexan mitoribosome via repurposed protein and RNA elements
Source: Nat Commun. 2025 Jan 18;16:817. doi: 10.1038/s41467-025-56057-9 (PMC11742926; doi:10.1038/s41467-025-56057-9)
Supplement: Supplementary file 5 — Supplementary Data 4 [file 41467_2025_56057_MOESM5_ESM.xlsx]

## Sheet: rRNA
	Data S4 – rRNA fragments identified from the density in T. gondii mitoribosome
rRNA	Short name in figures	chain ID	sequence	poly-A presence	sequence discrepancies	p-value for G in reads*	genomic block location	rRNA fragment overlaps	modelling notes	RNA-Seq (counts/million)
LSU-1	L1	RA	genomic	RNA-seq			N			552.65
LSU-2	L2	RB	genomic	RNA-seq			D			1072.35
LSU-3	L3	RC	genomic	modelled	A17G	1e-16	R			519.9
LSU-4	L4	RD	genomic	modelled	A27G	4e-07	P and I		Split between blocks	7698.1
LSU-5	L5	RE	genomic	none			Mp and U	RE/RZ	Split between blocks, permuted structure	34735.7
LSU-6	L6	RF	genomic	none			U	RF/SB	Multicopy, S2	49670.6
LSU-7	L7	RG	genomic	RNA-seq			P and A		Split between blocks	574.15
LSU-8	L8	RI	genomic	RNA-seq			I	RI/SU	Sequence overlap	5225.3
LSU-9	L9	RJ	genomic	RNA-seq			N			27787.2
LSU-10	L10	RK	best-guess	possible			unknown		Short, 10nts	3.65
LSU-11	L11	RL	genomic	none	A4G	0.17	U			11774.4
LSU-12	L12	RM	genomic	modelled			D, Kp and K	RM/RS	Split between blocks	48.4
LSU-13	L13	RN	best-guess	possible			E			1.15
LSU-14	L14	RO	genomic	RNA-seq			H			944.25
LSU-15	L15	RP	best-guess	possible			U		Short, 11nts	1
LSU-16	L16	RQ	genomic	modelled			H			7715.8
LSU-17	L17	RS	genomic	none			I, Kp and K	RM/RS	Split between blocks	2036.45
LSU-18	L18	RT	best-guess	modelled			unknown		Short, 7nts	10.4
LSU-19	L19	RU	best-guess	none			unknown		Short, 15 nts	1.4
LSU-20	L20	RV	genomic	modelled			K	RV/Rd	Complete overlap with L28	423.35
LSU-21	L21	RW	genomic	RNA-seq			R and S		Split between blocks	1800
LSU-22	L22	RX	genomic	RNA-seq			H			16815.3
LSU-23	L23	RY	genomic	modelled			Kp and K	RY/ST/SD	Complete overlap with S20, partial overlap with S4	950.65
LSU-24	L24	RZ	genomic	modelled	A23G	1e-11	U	RE/RZ		360.55
LSU-25	L25	Ra	genomic	modelled	A45G	>0	K			7450.7
LSU-26	L26	Rb	genomic	RNA-seq	A10G	3e-23	H and C		Sub-fragment present on C, full hit on H	7633.25
LSU-27	L27	Rc	genomic	modelled			M			3904.4
LSU-28	L28	Rd	genomic	modelled	A62G	1e-06	K and O	Rd/SL and RV/Rd	Split between blocks	1192
LSU-29	L29	Rf	best-guess	modelled	A6G	3e-09	unknown		Short with multiple possible locations, sequences containing G not found	1064.6
LSU-30	L30	Rg	best-guess	RNA-seq			I		Permuted structure	0.9
LSU-31	L31	Rh	genomic	modelled, some As encoded in the genome	A30G	2e-121	H			13562.7
LSU-32	L32	Ri	best-guess	possible			unknown			63.15
SSU-1	S1	SA	genomic	modelled			K			16229.9
SSU-2	S2	SB	genomic	RNA-seq			U	RF/SB	Multicopy, RF	511.25
SSU-3	S3	SC	genomic	RNA-seq			N			164.7
SSU-4	S4	SD	genomic	partial from RNA-seq			K and Kp	RY/ST/SD	Complete overlap with S20, partial overlap with L23	32143.9
SSU-5	S5	SE	genomic	modelled	A14G	3e-19	N			9745.95
SSU-6	S6	SF	genomic	modelled			U	SF/RL		1882.2
SSU-7	S7	SG	genomic	none			E and J			2933.4
SSU-8	S8	SH	best-guess	possible			unknown		Possible multicopy. Best guess sequence highly similar to S2 and L6	107.5
SSU-9	S9	SI	best-guess	possible			unknown			3
SSU-10	S10	SJ	genomic	none			F			13843.9
SSU-11	S11	SK	genomic	none			K			2015.6
SSU-12	S12	SL	genomic	RNA-seq			O and F	SL/Rd	Partial overlap L28 and and split between blocks	666.2
SSU-13	S13	SM	genomic	none			I			711.35
SSU-14	S14	SN	best-guess	possible			E			22.2
SSU-15	S15	SO	best-guess	possible			unknown			0.55
SSU-16	S16	SP	genomic	modelled			D			6686.3
SSU-17	S17	SQ	genomic	partial from RNA-seq			M			39068.5
SSU-18	S18	SR	genomic	none			M			706.5
SSU-19	S19	SS	best-guess	possible			K			48.5
SSU-20	S20	ST	genomic	RNA-seq			K and Kp	RY/ST/SD		26.2
SSU-21	S21	SU	genomic	modelled			I	RI/SU		43416.8
SX	SX	UC	best-guess	unknown			unknown		Bound by PC4-like transcription factor unlikley to be rRNA	2.95
tRNA(E-site)	tRNA(E-site)	TP	best-guess	none
*using a Mann Whitney U test relative to a null model Bernoulli trial.
