# Supplementary material for: Numerous rRNA molecules form the apicomplexan mitoribosome via repurposed protein and RNA elements
Source: Nat Commun. 2025 Jan 18;16:817. doi: 10.1038/s41467-025-56057-9 (PMC11742926; doi:10.1038/s41467-025-56057-9)
Supplement: Supplementary file 6 — Supplementary Data 5 [file 41467_2025_56057_MOESM6_ESM.xlsx]

## Sheet: Sheet1
Data S5 - Sequences of short peptides and the corresponding geneID or genomic location.
Chain ID	Peptide sequence	GeneID or genomic location
Chain AH	NRNPSARYPKKGNKGCRPVCRAMRKIRKRLRTGN	TGME49_500331
Chain Xa	WKGNWKGPQRNKWKWYHRHGYWATRKKLIDFTKYRRYGYHERRGLGKPRMQFWEDPSHHKRLKKSIRFW	TGGT1_316760
Chain XE	IADRVRTSWTYRHSRYSGGVRFSLPRFMVTKRTYLSTKFRRPSTVTKWGNPQYTLPSNV	TGGT1_239087
Chain XG	RWRPKKSYKKRTMGLPSTKARRRWAQMRR	TGGT1_270630
Chain XI	IRPRKKGMRLDRRRSKKQYKHGRHVGGWNYRWLGS	TGGT1_202450
Chain XJ	HTESTRRKQQYASIIGKQGLSKKRCGIHWPRYRRRHKARRATKHKA	Disjoint ORF around TGGT1_chrXII: 3072000-3072500
Chain BB	RNKKIRMSLKKRRRRKGKRAPCRKK	no identified
Chain Yu	CSDRKRKILNGTEYIRRKSSHRGRIKRGSQAPAFKR	TGME49_500090
