# Supplementary material for: Numerous rRNA molecules form the apicomplexan mitoribosome via repurposed protein and RNA elements
Source: Nat Commun. 2025 Jan 18;16:817. doi: 10.1038/s41467-025-56057-9 (PMC11742926; doi:10.1038/s41467-025-56057-9)
Supplement: Supplementary file 7 — Supplementary Data 3 [file 41467_2025_56057_MOESM7_ESM.xlsx]

## Sheet: Phylogeny (PSI-BLAST)
Data S3: PSI-blast results, two manually curated rounds
ToxoDB ID (GT1)	Protein	UniprotID	genera	lowest evalue (PSI-blast)	best accession	confidence
TGGT1_316760	mL130	S7VUT2	Babesia	7e-61	KAK1935888.1	e < 1e-10
TGGT1_316760	mL130	S7VUT2	Plasmodium	4e-43	XP_001347830.1	e < 1e-10
TGGT1_316760	mL130	S7VUT2	Plasmodium	8e-42	XP_034421677.1	e < 1e-10
TGGT1_316760	mL130	S7VUT2	Cryptosporidium			no hit
TGGT1_316760	mL130	S7VUT2	Vitrella	1e-50	CEM07054.1	e < 1e-10
TGGT1_316760	mL130	S7VUT2	Perkinsus	2e-23	KAF4733237.1	e < 1e-10
TGGT1_316760	mL130	S7VUT2	Symbiodinium	5e-28	OLP81518.1	e < 1e-10
TGGT1_316760	mL130	S7VUT2	Paramecium			no hit
TGGT1_316760	mL130	S7VUT2	Homo sapiens			no hit
TGGT1_316760	mL130	S7VUT2	Saccharomyces			no hit
TGGT1_259850	mL131	S7UYV0	Babesia	3e-176	XP_012768799.1	e < 1e-10
TGGT1_259850	mL131	S7UYV0	Plasmodium	9e-128	XP_024329132.1	e < 1e-10
TGGT1_259850	mL131	S7UYV0	Plasmodium	1e-123	XP_034421482.1	e < 1e-10
TGGT1_259850	mL131	S7UYV0	Cryptosporidium			no hit
TGGT1_259850	mL131	S7UYV0	Vitrella			no hit
TGGT1_259850	mL131	S7UYV0	Perkinsus	1e-36	CAE7557913.1	e < 1e-10
TGGT1_259850	mL131	S7UYV0	Symbiodinium			no hit
TGGT1_259850	mL131	S7UYV0	Paramecium			no hit
TGGT1_259850	mL131	S7UYV0	Homo sapiens			no hit
TGGT1_259850	mL131	S7UYV0	Saccharomyces			no hit
TGGT1_310500	mL132	S7USE8	Babesia	1e-52	GFE53098.1	e < 1e-10
TGGT1_310500	mL132	S7USE8	Plasmodium	1e-80	XP_001348026.2	e < 1e-10
TGGT1_310500	mL132	S7USE8	Plasmodium	2e-76	XP_034421491.1	e < 1e-10
TGGT1_310500	mL132	S7USE8	Cryptosporidium			no hit
TGGT1_310500	mL132	S7USE8	Vitrella	4e-65	CEM10233.1	e < 1e-10
TGGT1_310500	mL132	S7USE8	Perkinsus	2e-43	XP_002779759.1	e < 1e-10
TGGT1_310500	mL132	S7USE8	Symbiodinium	3e-50	CAE7267315.1	e < 1e-10
TGGT1_310500	mL132	S7USE8	Paramecium			no hit
TGGT1_310500	mL132	S7USE8	Homo sapiens			no hit
TGGT1_310500	mL132	S7USE8	Saccharomyces			no hit
TGGT1_300030	mL133	S8EQ41	Babesia	3e-62	XP_051623541.1	e < 1e-10
TGGT1_300030	mL133	S8EQ41	Plasmodium	2e-67	ETW46957.1	e < 1e-10
TGGT1_300030	mL133	S8EQ41	Plasmodium	6e-68	XP_034422127.1	e < 1e-10
TGGT1_300030	mL133	S8EQ41	Cryptosporidium			no hit
TGGT1_300030	mL133	S8EQ41	Vitrella	2e-85	CEM14546.1	e < 1e-10
TGGT1_300030	mL133	S8EQ41	Perkinsus	2e-84	KAF4655906.1	e < 1e-10
TGGT1_300030	mL133	S8EQ41	Symbiodinium	2e-82	CAE7413392.1	e < 1e-10
TGGT1_300030	mL133	S8EQ41	Paramecium			no hit
TGGT1_300030	mL133	S8EQ41	Homo sapiens			no hit
TGGT1_300030	mL133	S8EQ41	Saccharomyces			no hit
TGGT1_239720	mL134	S7W011	Babesia	2e-84	KAK1443839	e < 1e-10
TGGT1_239720	mL134	S7W011	Plasmodium	6e-90	XP_966042	e < 1e-10
TGGT1_239720	mL134	S7W011	Plasmodium	6e-94	XP_034419639	e < 1e-10
TGGT1_239720	mL134	S7W011	Cryptosporidium			no hit
TGGT1_239720	mL134	S7W011	Vitrella	1e-63	CEM13178	e < 1e-10
TGGT1_239720	mL134	S7W011	Perkinsus	7e-79	KAF4734951	e < 1e-10
TGGT1_239720	mL134	S7W011	Symbiodinium	5e-53	CAE7213158	e < 1e-10
TGGT1_239720	mL134	S7W011	Paramecium			no hit
TGGT1_239720	mL134	S7W011	Homo sapiens	1		e > 1e-10
TGGT1_239720	mL134	S7W011	Saccharomyces			no hit
TGGT1_285272	mL135	S7UNW3	Babesia	4e-35	GFE53560.1	e < 1e-10
TGGT1_285272	mL135	S7UNW3	Plasmodium	1e-37	UCC70298.1	e < 1e-10
TGGT1_285272	mL135	S7UNW3	Plasmodium	2e-38	XP_034423258.1	e < 1e-10
TGGT1_285272	mL135	S7UNW3	Cryptosporidium			no hit
TGGT1_285272	mL135	S7UNW3	Vitrella	7e-30	CEL92238.1	e < 1e-10
TGGT1_285272	mL135	S7UNW3	Perkinsus	1e-18	KAF4744289.1	e < 1e-10
TGGT1_285272	mL135	S7UNW3	Symbiodinium			no hit
TGGT1_285272	mL135	S7UNW3	Paramecium			no hit
TGGT1_285272	mL135	S7UNW3	Homo sapiens			no hit
TGGT1_285272	mL135	S7UNW3	Saccharomyces			no hit
TGGT1_267040	mL136	S7UG83	Babesia	0	XP_028868306.1	e < 1e-10
TGGT1_267040	mL136	S7UG83	Plasmodium	0	XP_001352084.1	e < 1e-10
TGGT1_267040	mL136	S7UG83	Plasmodium	0	XP_034421194.1	e < 1e-10
TGGT1_267040	mL136	S7UG83	Cryptosporidium			no hit
TGGT1_267040	mL136	S7UG83	Vitrella	0	CEM32345.1	e < 1e-10
TGGT1_267040	mL136	S7UG83	Perkinsus	0	KAF4738099.1	e < 1e-10
TGGT1_267040	mL136	S7UG83	Symbiodinium	0	CAE7248143.1	e < 1e-10
TGGT1_267040	mL136	S7UG83	Paramecium			no hit
TGGT1_267040	mL136	S7UG83	Homo sapiens			no hit
TGGT1_267040	mL136	S7UG83	Saccharomyces			no hit
TGGT1_290460	mL137	S7UQ96	Babesia	3e-156	GFE54616	e < 1e-10
TGGT1_290460	mL137	S7UQ96	Plasmodium	1e-111	ETW36178	no hit
TGGT1_290460	mL137	S7UQ96	Plasmodium	3e-159	XP_034420409	e < 1e-10
TGGT1_290460	mL137	S7UQ96	Cryptosporidium			no hit
TGGT1_290460	mL137	S7UQ96	Vitrella	3e-138	CEM03250	e < 1e-10
TGGT1_290460	mL137	S7UQ96	Perkinsus	2e-113	KAF4649819	e < 1e-10
TGGT1_290460	mL137	S7UQ96	Symbiodinium	4e-145	CAE7226113	e < 1e-10
TGGT1_290460	mL137	S7UQ96	Paramecium			no hit
TGGT1_290460	mL137	S7UQ96	Homo sapiens			no hit
TGGT1_290460	mL137	S7UQ96	Saccharomyces	1		e > 1e-10
TGGT1_260790	mL138	A0A125YNK0	Babesia	0	XP_051622956.1	e < 1e-10
TGGT1_260790	mL138	A0A125YNK0	Plasmodium	0	ETW56385.1	e < 1e-10
TGGT1_260790	mL138	A0A125YNK0	Plasmodium	0	XP_034420379.1	e < 1e-10
TGGT1_260790	mL138	A0A125YNK0	Cryptosporidium			no hit
TGGT1_260790	mL138	A0A125YNK0	Vitrella	0	CEL92357.1	e < 1e-10
TGGT1_260790	mL138	A0A125YNK0	Perkinsus	0	XP_002764471.1	e < 1e-10
TGGT1_260790	mL138	A0A125YNK0	Symbiodinium	0	OLQ03934.1	e < 1e-10
TGGT1_260790	mL138	A0A125YNK0	Paramecium			no hit
TGGT1_260790	mL138	A0A125YNK0	Homo sapiens			no hit
TGGT1_260790	mL138	A0A125YNK0	Saccharomyces			no hit
TGGT1_229620	mL139	S7WIW7	Babesia	0	GFE54758.1	e < 1e-10
TGGT1_229620	mL139	S7WIW7	Plasmodium	0	ETW20499.1	e < 1e-10
TGGT1_229620	mL139	S7WIW7	Plasmodium	0	XP_034421043.1	e < 1e-10
TGGT1_229620	mL139	S7WIW7	Cryptosporidium			no hit
TGGT1_229620	mL139	S7WIW7	Vitrella	9e-160	CEM08589.1	e < 1e-10
TGGT1_229620	mL139	S7WIW7	Perkinsus	2e-72	KAF4689300.1	e < 1e-10
TGGT1_229620	mL139	S7WIW7	Symbiodinium	0	CAE7722767.1	e < 1e-10
TGGT1_229620	mL139	S7WIW7	Paramecium			no hit
TGGT1_229620	mL139	S7WIW7	Homo sapiens			no hit
TGGT1_229620	mL139	S7WIW7	Saccharomyces			no hit
TGGT1_294812	mL140	S7UIY3	Babesia	2e-12	GFE52765	e < 1e-10
TGGT1_294812	mL140	S7UIY3	Plasmodium	4e-35	ETW28579	e < 1e-10
TGGT1_294812	mL140	S7UIY3	Plasmodium	2e-28	XP_034420325	e < 1e-10
TGGT1_294812	mL140	S7UIY3	Cryptosporidium	4e-20	KAH8740513	e < 1e-10
TGGT1_294812	mL140	S7UIY3	Vitrella	7e-33	CEL94053	e < 1e-10
TGGT1_294812	mL140	S7UIY3	Perkinsus	3e-09	KAF4676721	e > 1e-10
TGGT1_294812	mL140	S7UIY3	Symbiodinium	6e-34	CAE7238968	e < 1e-10
TGGT1_294812	mL140	S7UIY3	Paramecium	3e-14	CAD8193050	e < 1e-10
TGGT1_294812	mL140	S7UIY3	Homo sapiens			no hit
TGGT1_294812	mL140	S7UIY3	Saccharomyces			no hit
TGGT1_237010	mL141:1	S7UQL1	Babesia	2e-33	XP_051623719.1	e < 1e-10
TGGT1_237010	mL141:1	S7UQL1	Plasmodium	3e-27	ETW51923.1	e < 1e-10
TGGT1_237010	mL141:1	S7UQL1	Plasmodium	1e-38	XP_034419807.1	e < 1e-10
TGGT1_237010	mL141:1	S7UQL1	Cryptosporidium			no hit
TGGT1_237010	mL141:1	S7UQL1	Vitrella	1e-93	CEL93169.1	e < 1e-10
TGGT1_237010	mL141:1	S7UQL1	Perkinsus	6e-59	KAF4663249.1	e < 1e-10
TGGT1_237010	mL141:1	S7UQL1	Symbiodinium	2e-36	OLQ14044.1	e < 1e-10
TGGT1_237010	mL141:1	S7UQL1	Paramecium			no hit
TGGT1_237010	mL141:1	S7UQL1	Homo sapiens			no hit
TGGT1_237010	mL141:1	S7UQL1	Saccharomyces			no hit
TGGT1_237010	mL141:2	S7UQL1	Babesia	1e-126	XP_051623719	e < 1e-10
TGGT1_237010	mL141:2	S7UQL1	Plasmodium	2e-156	ETW28228	e < 1e-10
TGGT1_237010	mL141:2	S7UQL1	Plasmodium	3e-158	CXH88049	e < 1e-10
TGGT1_237010	mL141:2	S7UQL1	Cryptosporidium	1		e > 1e-10
TGGT1_237010	mL141:2	S7UQL1	Vitrella	4e-149	CEL93169	e > 1e-10
TGGT1_237010	mL141:2	S7UQL1	Perkinsus	5e-151	KAF4694773	e < 1e-10
TGGT1_237010	mL141:2	S7UQL1	Symbiodinium	1e-115	CAE6916660	e < 1e-10
TGGT1_237010	mL141:2	S7UQL1	Paramecium			no hit
TGGT1_237010	mL141:2	S7UQL1	Homo sapiens			no hit
TGGT1_237010	mL141:2	S7UQL1	Saccharomyces			no hit
TGGT1_231750	mL142	S7WJ34	Babesia			no hit
TGGT1_231750	mL142	S7WJ34	Plasmodium			e < 1e-10
TGGT1_231750	mL142	S7WJ34	Plasmodium			e < 1e-10
TGGT1_231750	mL142	S7WJ34	Cryptosporidium			no hit
TGGT1_231750	mL142	S7WJ34	Vitrella			e < 1e-10
TGGT1_231750	mL142	S7WJ34	Perkinsus			e < 1e-10
TGGT1_231750	mL142	S7WJ34	Symbiodinium			e < 1e-10
TGGT1_231750	mL142	S7WJ34	Paramecium			no hit
TGGT1_231750	mL142	S7WJ34	Homo sapiens			e < 1e-10
TGGT1_231750	mL142	S7WJ34	Saccharomyces			no hit
TGGT1_462963	mL143	S7UY89	Babesia	2e-54	XP_001611605.1	e < 1e-10
TGGT1_462963	mL143	S7UY89	Plasmodium	2e-73	XP_001347834.1	e < 1e-10
TGGT1_462963	mL143	S7UY89	Plasmodium	2e-77	XP_034421673.1	e < 1e-10
TGGT1_462963	mL143	S7UY89	Cryptosporidium	3e-16	XP_627851.1	e < 1e-10
TGGT1_462963	mL143	S7UY89	Vitrella	9e-61	CEM08875.1	e < 1e-10
TGGT1_462963	mL143	S7UY89	Perkinsus	3e-40	XP_002782171.1	e < 1e-10
TGGT1_462963	mL143	S7UY89	Symbiodinium	4e-37	CAE7858890.1	e < 1e-10
TGGT1_462963	mL143	S7UY89	Paramecium			no hit
TGGT1_462963	mL143	S7UY89	Homo sapiens			no hit
TGGT1_462963	mL143	S7UY89	Saccharomyces			no hit
TGGT1_204550	mL144	S7UU99	Babesia			no hit
TGGT1_204550	mL144	S7UU99	Plasmodium	4e-56	KOB60877.1	e < 1e-10
TGGT1_204550	mL144	S7UU99	Plasmodium	1e-53	XP_034422754.1	e < 1e-10
TGGT1_204550	mL144	S7UU99	Cryptosporidium			no hit
TGGT1_204550	mL144	S7UU99	Vitrella	1e-41	CEM26920.1	e < 1e-10
TGGT1_204550	mL144	S7UU99	Perkinsus			no hit
TGGT1_204550	mL144	S7UU99	Symbiodinium	1e-08	CAE7666114.1	e > 1e-10
TGGT1_204550	mL144	S7UU99	Paramecium			no hit
TGGT1_204550	mL144	S7UU99	Homo sapiens			no hit
TGGT1_204550	mL144	S7UU99	Saccharomyces			no hit
TGGT1_238000	mL145	S7VZQ9	Babesia	2e-120	XP_012648900	e < 1e-10
TGGT1_238000	mL145	S7VZQ9	Plasmodium	2e-117	XP_001350433	e < 1e-10
TGGT1_238000	mL145	S7VZQ9	Plasmodium	1e-115	XP_034420514	e < 1e-10
TGGT1_238000	mL145	S7VZQ9	Cryptosporidium	5e-115	OII75913	e < 1e-10
TGGT1_238000	mL145	S7VZQ9	Vitrella	4e-123	CEM37393	e < 1e-10
TGGT1_238000	mL145	S7VZQ9	Perkinsus	2e-122	ABV22152	e < 1e-10
TGGT1_238000	mL145	S7VZQ9	Symbiodinium	2e-122	CAE7617123	e < 1e-10
TGGT1_238000	mL145	S7VZQ9	Paramecium	6e-114	CAD8186575	e < 1e-10
TGGT1_238000	mL145	S7VZQ9	Homo sapiens	1e-53	AAY24119.1	e < 1e-10
TGGT1_238000	mL145	S7VZQ9	Saccharomyces	4e-49	CAI5247180.1	e < 1e-10
TGGT1_223500	mL146	S7W4X3	Babesia			no hit
TGGT1_223500	mL146	S7W4X3	Plasmodium			no hit
TGGT1_223500	mL146	S7W4X3	Plasmodium			no hit
TGGT1_223500	mL146	S7W4X3	Cryptosporidium			no hit
TGGT1_223500	mL146	S7W4X3	Vitrella			no hit
TGGT1_223500	mL146	S7W4X3	Perkinsus			no hit
TGGT1_223500	mL146	S7W4X3	Symbiodinium	3e-31	CAE7403940	e < 1e-10
TGGT1_223500	mL146	S7W4X3	Paramecium			no hit
TGGT1_223500	mL146	S7W4X3	Homo sapiens			no hit
TGGT1_223500	mL146	S7W4X3	Saccharomyces			no hit
TGGT1_213420	mL147	S7VX02	Babesia	2e-71	BAN64657.1	e < 1e-10
TGGT1_213420	mL147	S7VX02	Plasmodium	2e-111	XP_001347824.1	e < 1e-10
TGGT1_213420	mL147	S7VX02	Plasmodium	8e-112	XP_034421683.1	e < 1e-10
TGGT1_213420	mL147	S7VX02	Cryptosporidium			no hit
TGGT1_213420	mL147	S7VX02	Vitrella	1e-100	CEM21236.1	e < 1e-10
TGGT1_213420	mL147	S7VX02	Perkinsus	3e-137	KAF4750549.1	e < 1e-10
TGGT1_213420	mL147	S7VX02	Symbiodinium	2e-148	CAE6929108.1	e < 1e-10
TGGT1_213420	mL147	S7VX02	Paramecium			no hit
TGGT1_213420	mL147	S7VX02	Homo sapiens			no hit
TGGT1_213420	mL147	S7VX02	Saccharomyces			no hit
TGGT1_248490	mL148	A0A125YYG9	Babesia	1e-48	XP_001611494.2	e < 1e-10
TGGT1_248490	mL148	A0A125YYG9	Plasmodium	2e-42	XP_001351193.1	e < 1e-10
TGGT1_248490	mL148	A0A125YYG9	Plasmodium	1e-40	XP_034420157.1	e < 1e-10
TGGT1_248490	mL148	A0A125YYG9	Cryptosporidium	0.0002	KAH7648897.1	e > 1e-10
TGGT1_248490	mL148	A0A125YYG9	Vitrella	2e-30	CEL92172.1	e < 1e-10
TGGT1_248490	mL148	A0A125YYG9	Perkinsus			no hit
TGGT1_248490	mL148	A0A125YYG9	Symbiodinium	0.0002	CAE7567808.1	e > 1e-10
TGGT1_248490	mL148	A0A125YYG9	Paramecium			no hit
TGGT1_248490	mL148	A0A125YYG9	Homo sapiens			no hit
TGGT1_248490	mL148	A0A125YYG9	Saccharomyces			no hit
TGGT1_309390	mL149	S7US44	Babesia	2e-75	GFE53398.1	e < 1e-10
TGGT1_309390	mL149	S7US44	Plasmodium	7e-67	XP_001351203.1	e < 1e-10
TGGT1_309390	mL149	S7US44	Plasmodium	6e-59	XP_034420167.1	e < 1e-10
TGGT1_309390	mL149	S7US44	Cryptosporidium			no hit
TGGT1_309390	mL149	S7US44	Vitrella	2e-40	CEM04499.1	e < 1e-10
TGGT1_309390	mL149	S7US44	Perkinsus	2e-62	KAF4705160.1	e < 1e-10
TGGT1_309390	mL149	S7US44	Symbiodinium	6e-15	CAE7777506.1	e < 1e-10
TGGT1_309390	mL149	S7US44	Paramecium			no hit
TGGT1_309390	mL149	S7US44	Homo sapiens			no hit
TGGT1_309390	mL149	S7US44	Saccharomyces			no hit
TGGT1_265470	mL150	S7VWC3	Babesia	4e-64	KAK2198462.1	e < 1e-10
TGGT1_265470	mL150	S7VWC3	Plasmodium	1e-58	XP_001350732.2	e < 1e-10
TGGT1_265470	mL150	S7VWC3	Plasmodium	6e-44	XP_034424309.1	e < 1e-10
TGGT1_265470	mL150	S7VWC3	Cryptosporidium			no hit
TGGT1_265470	mL150	S7VWC3	Vitrella	2e-53	CEM29610.1	e < 1e-10
TGGT1_265470	mL150	S7VWC3	Perkinsus	8e-61	KAF4714243.1	e < 1e-10
TGGT1_265470	mL150	S7VWC3	Symbiodinium	2e-44	CAE7229432.1	e < 1e-10
TGGT1_265470	mL150	S7VWC3	Paramecium			no hit
TGGT1_265470	mL150	S7VWC3	Homo sapiens			no hit
TGGT1_265470	mL150	S7VWC3	Saccharomyces			no hit
TGGT1_225720	mL151	A0A125YKT2	Babesia	2e-82	GFE52729.1	e < 1e-10
TGGT1_225720	mL151	A0A125YKT2	Plasmodium	1e-93	XP_966101.1	e < 1e-10
TGGT1_225720	mL151	A0A125YKT2	Plasmodium	1e-83	XP_034419695.1	e < 1e-10
TGGT1_225720	mL151	A0A125YKT2	Cryptosporidium			no hit
TGGT1_225720	mL151	A0A125YKT2	Vitrella	3e-73	CEM02754.1	e < 1e-10
TGGT1_225720	mL151	A0A125YKT2	Perkinsus	3e-58	KAF4670315.1	e < 1e-10
TGGT1_225720	mL151	A0A125YKT2	Symbiodinium	1e-57	CAE7918483.1	e < 1e-10
TGGT1_225720	mL151	A0A125YKT2	Paramecium			no hit
TGGT1_225720	mL151	A0A125YKT2	Homo sapiens			no hit
TGGT1_225720	mL151	A0A125YKT2	Saccharomyces			no hit
TGGT1_294310	mL152	A0A125YKA7	Babesia	1e-69	XP_012768053.1	e < 1e-10
TGGT1_294310	mL152	A0A125YKA7	Plasmodium	2e-25	XP_001351678.1	e < 1e-10
TGGT1_294310	mL152	A0A125YKA7	Plasmodium	6e-25	XP_034422324.1	e < 1e-10
TGGT1_294310	mL152	A0A125YKA7	Cryptosporidium			no hit
TGGT1_294310	mL152	A0A125YKA7	Vitrella	6e-27	CEL94570.1	e < 1e-10
TGGT1_294310	mL152	A0A125YKA7	Perkinsus			no hit
TGGT1_294310	mL152	A0A125YKA7	Symbiodinium			no hit
TGGT1_294310	mL152	A0A125YKA7	Paramecium			no hit
TGGT1_294310	mL152	A0A125YKA7	Homo sapiens			no hit
TGGT1_294310	mL152	A0A125YKA7	Saccharomyces			no hit
TGGT1_320700	mL153	S7VSM9	Babesia	4e-78	XP_001611192	e < 1e-10
TGGT1_320700	mL153	S7VSM9	Plasmodium	1e-93	XP_966101	e < 1e-10
TGGT1_320700	mL153	S7VSM9	Plasmodium	1e-83	XP_034419695	e < 1e-10
TGGT1_320700	mL153	S7VSM9	Cryptosporidium			no hit
TGGT1_320700	mL153	S7VSM9	Vitrella	3e-73	CEM02754	e < 1e-10
TGGT1_320700	mL153	S7VSM9	Perkinsus	5e-60	XP_002785314	e < 1e-10
TGGT1_320700	mL153	S7VSM9	Symbiodinium	1e-57	CAE7918483	e < 1e-10
TGGT1_320700	mL153	S7VSM9	Paramecium			no hit
TGGT1_320700	mL153	S7VSM9	Homo sapiens			no hit
TGGT1_320700	mL153	S7VSM9	Saccharomyces			no hit
TGGT1_253830	mL154	A0A125YYW2	Babesia	2e-56	XP_012649460.1	e < 1e-10
TGGT1_253830	mL154	A0A125YYW2	Plasmodium	2e-43	KNC36901.1	e < 1e-10
TGGT1_253830	mL154	A0A125YYW2	Plasmodium	3e-42	XP_034420127.1	e < 1e-10
TGGT1_253830	mL154	A0A125YYW2	Cryptosporidium			no hit
TGGT1_253830	mL154	A0A125YYW2	Vitrella	3e-24	CEM28373.1	e < 1e-10
TGGT1_253830	mL154	A0A125YYW2	Perkinsus	2e-27	KAF4714741.1	e < 1e-10
TGGT1_253830	mL154	A0A125YYW2	Symbiodinium	1e-27	CAE7223741.1	e < 1e-10
TGGT1_253830	mL154	A0A125YYW2	Paramecium			no hit
TGGT1_253830	mL154	A0A125YYW2	Homo sapiens			no hit
TGGT1_253830	mL154	A0A125YYW2	Saccharomyces			no hit
TGGT1_212920	mL155	S7UPF6	Babesia	4e-41	KAK2196817.1	e < 1e-10
TGGT1_212920	mL155	S7UPF6	Plasmodium	2e-36	XP_002808867.1	e < 1e-10
TGGT1_212920	mL155	S7UPF6	Plasmodium	5e-40	XP_034420834.1	e < 1e-10
TGGT1_212920	mL155	S7UPF6	Cryptosporidium			no hit
TGGT1_212920	mL155	S7UPF6	Vitrella	6e-29	CEM33079.1	e < 1e-10
TGGT1_212920	mL155	S7UPF6	Perkinsus	2e-38	KAF4668892.1	e < 1e-10
TGGT1_212920	mL155	S7UPF6	Symbiodinium	7e-35	CAE6968995.1	e < 1e-10
TGGT1_212920	mL155	S7UPF6	Paramecium			no hit
TGGT1_212920	mL155	S7UPF6	Homo sapiens			no hit
TGGT1_212920	mL155	S7UPF6	Saccharomyces			no hit
TGGT1_309790	mL156	S7W7U0	Babesia	2e-45	XP_021337892.1	e < 1e-10
TGGT1_309790	mL156	S7W7U0	Plasmodium	2e-28	KNC37570.1	e < 1e-10
TGGT1_309790	mL156	S7W7U0	Plasmodium	2e-37	XP_034422233.1	e < 1e-10
TGGT1_309790	mL156	S7W7U0	Cryptosporidium	0.001	OLQ18858.1	e > 1e-10
TGGT1_309790	mL156	S7W7U0	Vitrella	7e-59	CEM18599.1	e < 1e-10
TGGT1_309790	mL156	S7W7U0	Perkinsus	2e-12	KAF4719868.1	e < 1e-10
TGGT1_309790	mL156	S7W7U0	Symbiodinium	3e-22	CAE7837287.1	e < 1e-10
TGGT1_309790	mL156	S7W7U0	Paramecium			no hit
TGGT1_309790	mL156	S7W7U0	Homo sapiens			no hit
TGGT1_309790	mL156	S7W7U0	Saccharomyces			no hit
TGGT1_266840	mL157	S7UHA3	Babesia	8e-36	XP_028871297	e < 1e-10
TGGT1_266840	mL157	S7UHA3	Plasmodium	4e-35	XP_001351040	e < 1e-10
TGGT1_266840	mL157	S7UHA3	Plasmodium	3e-36	XP_034419752	e < 1e-10
TGGT1_266840	mL157	S7UHA3	Cryptosporidium			no hit
TGGT1_266840	mL157	S7UHA3	Vitrella	7e-23	CEM39033	e < 1e-10
TGGT1_266840	mL157	S7UHA3	Perkinsus	2e-06	KAF4721523	e > 1e-10
TGGT1_266840	mL157	S7UHA3	Symbiodinium	7e-06	CAE7429721	e > 1e-10
TGGT1_266840	mL157	S7UHA3	Paramecium			no hit
TGGT1_266840	mL157	S7UHA3	Homo sapiens			no hit
TGGT1_266840	mL157	S7UHA3	Saccharomyces			no hit
TGGT1_239087	mL158	A0A125YZ58	Babesia			no hit
TGGT1_239087	mL158	A0A125YZ58	Plasmodium	5e-05	XP_001348795	e > 1e-10
TGGT1_239087	mL158	A0A125YZ58	Plasmodium	0.0003	XP_034423444	e > 1e-10
TGGT1_239087	mL158	A0A125YZ58	Cryptosporidium			no hit
TGGT1_239087	mL158	A0A125YZ58	Vitrella			no hit
TGGT1_239087	mL158	A0A125YZ58	Perkinsus			no hit
TGGT1_239087	mL158	A0A125YZ58	Symbiodinium			no hit
TGGT1_239087	mL158	A0A125YZ58	Paramecium			no hit
TGGT1_239087	mL158	A0A125YZ58	Homo sapiens			no hit
TGGT1_239087	mL158	A0A125YZ58	Saccharomyces			no hit
TGGT1_207020	mL159	S7VYJ1	Babesia	2e-57	GFE55473.1	e < 1e-10
TGGT1_207020	mL159	S7VYJ1	Plasmodium	7e-54	XP_001350456.1	e < 1e-10
TGGT1_207020	mL159	S7VYJ1	Plasmodium	5e-55	XP_034420536.1	e < 1e-10
TGGT1_207020	mL159	S7VYJ1	Cryptosporidium			no hit
TGGT1_207020	mL159	S7VYJ1	Vitrella	8e-49	CEM32883.1	e < 1e-10
TGGT1_207020	mL159	S7VYJ1	Perkinsus	2e-51	KAF4686640.1	e < 1e-10
TGGT1_207020	mL159	S7VYJ1	Symbiodinium	4e-55	OLQ11785.1	e < 1e-10
TGGT1_207020	mL159	S7VYJ1	Paramecium			no hit
TGGT1_207020	mL159	S7VYJ1	Homo sapiens			no hit
TGGT1_207020	mL159	S7VYJ1	Saccharomyces			no hit
TGGT1_270630	mL160	S7V412	Babesia			no hit
TGGT1_270630	mL160	S7V412	Plasmodium	1e-08	XP_002808998	e > 1e-10
TGGT1_270630	mL160	S7V412	Plasmodium	1e-08	XP_034423868	e > 1e-10
TGGT1_270630	mL160	S7V412	Cryptosporidium			no hit
TGGT1_270630	mL160	S7V412	Vitrella			no hit
TGGT1_270630	mL160	S7V412	Perkinsus			no hit
TGGT1_270630	mL160	S7V412	Symbiodinium			no hit
TGGT1_270630	mL160	S7V412	Paramecium			no hit
TGGT1_270630	mL160	S7V412	Homo sapiens			no hit
TGGT1_270630	mL160	S7V412	Saccharomyces			no hit
XH	mL161	none	Babesia	1e-75	BAN65889.1	e < 1e-10
XH	mL161	none	Plasmodium	5e-104	XP_001352209.1	e < 1e-10
XH	mL161	none	Plasmodium	4e-106	XP_034421326.1	e < 1e-10
XH	mL161	none	Cryptosporidium			no hit
XH	mL161	none	Vitrella	1e-81	CEL93516.1	e < 1e-10
XH	mL161	none	Perkinsus	3e-76	KAF4717771.1	e < 1e-10
XH	mL161	none	Symbiodinium	4e-73	CAE7562403.1	e < 1e-10
XH	mL161	none	Paramecium			no hit
XH	mL161	none	Homo sapiens			no hit
XH	mL161	none	Saccharomyces			no hit
TGGT1_202450	mL162	S7UUZ6	Babesia	0.0001	XP_051623768	e > 1e-10
TGGT1_202450	mL162	S7UUZ6	Plasmodium	6e-10	XP_002585485	e > 1e-10
TGGT1_202450	mL162	S7UUZ6	Plasmodium	4e-08	XP_034424288	e > 1e-10
TGGT1_202450	mL162	S7UUZ6	Cryptosporidium			no hit
TGGT1_202450	mL162	S7UUZ6	Vitrella	0.005	CEM31002.1	e > 1e-10
TGGT1_202450	mL162	S7UUZ6	Perkinsus			no hit
TGGT1_202450	mL162	S7UUZ6	Symbiodinium			no hit
TGGT1_202450	mL162	S7UUZ6	Paramecium			no hit
TGGT1_202450	mL162	S7UUZ6	Homo sapiens			no hit
TGGT1_202450	mL162	S7UUZ6	Saccharomyces			no hit
XJ	mL163	none	Babesia
XJ	mL163	none	Plasmodium	1e-09	SCM11883	e > 1e-10
XJ	mL163	none	Plasmodium
XJ	mL163	none	Cryptosporidium
XJ	mL163	none	Vitrella
XJ	mL163	none	Perkinsus
XJ	mL163	none	Symbiodinium
XJ	mL163	none	Paramecium
XJ	mL163	none	Homo sapiens
XJ	mL163	none	Saccharomyces
TGGT1_229740	mS117	S7V2J1	Babesia	0	GFE53430.1	e < 1e-10
TGGT1_229740	mS117	S7V2J1	Plasmodium	1e-88	ETW31213.1	e < 1e-10
TGGT1_229740	mS117	S7V2J1	Plasmodium	6e-81	XP_034424078.1	e < 1e-10
TGGT1_229740	mS117	S7V2J1	Cryptosporidium			no hit
TGGT1_229740	mS117	S7V2J1	Vitrella	4e-168	CEL98554.1	e < 1e-10
TGGT1_229740	mS117	S7V2J1	Perkinsus	4e-142	KAF4656840.1	e < 1e-10
TGGT1_229740	mS117	S7V2J1	Symbiodinium	3e-149	CAE7732517.1	e < 1e-10
TGGT1_229740	mS117	S7V2J1	Paramecium			no hit
TGGT1_229740	mS117	S7V2J1	Homo sapiens			no hit
TGGT1_229740	mS117	S7V2J1	Saccharomyces			no hit
TGGT1_227990	mS118	S7W5W2	Babesia	7e-42	GFE55925	e < 1e-10
TGGT1_227990	mS118	S7W5W2	Plasmodium			no hit
TGGT1_227990	mS118	S7W5W2	Plasmodium			no hit
TGGT1_227990	mS118	S7W5W2	Cryptosporidium			no hit
TGGT1_227990	mS118	S7W5W2	Vitrella	0	CEM13688	e < 1e-10
TGGT1_227990	mS118	S7W5W2	Perkinsus			no hit
TGGT1_227990	mS118	S7W5W2	Symbiodinium			no hit
TGGT1_227990	mS118	S7W5W2	Paramecium			no hit
TGGT1_227990	mS118	S7W5W2	Homo sapiens			no hit
TGGT1_227990	mS118	S7W5W2	Saccharomyces			no hit
TGGT1_297100	mS119	S7UKZ5	Babesia			no hit
TGGT1_297100	mS119	S7UKZ5	Plasmodium			no hit
TGGT1_297100	mS119	S7UKZ5	Plasmodium			no hit
TGGT1_297100	mS119	S7UKZ5	Cryptosporidium			no hit
TGGT1_297100	mS119	S7UKZ5	Vitrella			no hit
TGGT1_297100	mS119	S7UKZ5	Perkinsus			no hit
TGGT1_297100	mS119	S7UKZ5	Symbiodinium			no hit
TGGT1_297100	mS119	S7UKZ5	Paramecium			no hit
TGGT1_297100	mS119	S7UKZ5	Homo sapiens			no hit
TGGT1_297100	mS119	S7UKZ5	Saccharomyces			no hit
TGGT1_220200	mS120	S7VPC0	Babesia	2e-70	XP_028868900.1	e < 1e-10
TGGT1_220200	mS120	S7VPC0	Plasmodium	3e-99	ETW32161.1	e < 1e-10
TGGT1_220200	mS120	S7VPC0	Plasmodium	3e-80	XP_034421860.1	e < 1e-10
TGGT1_220200	mS120	S7VPC0	Cryptosporidium			no hit
TGGT1_220200	mS120	S7VPC0	Vitrella	4e-56	CEM39464.1	e < 1e-10
TGGT1_220200	mS120	S7VPC0	Perkinsus	3e-54	XP_002782829.1	e < 1e-10
TGGT1_220200	mS120	S7VPC0	Symbiodinium	6e-05	CAE6937103.1	e > 1e-10
TGGT1_220200	mS120	S7VPC0	Paramecium			no hit
TGGT1_220200	mS120	S7VPC0	Homo sapiens			no hit
TGGT1_220200	mS120	S7VPC0	Saccharomyces	0.0001	CAI4368059.1	e > 1e-10
TGGT1_312390	mS121	S7W1R6	Babesia	3e-76	GFE52618.1	e < 1e-10
TGGT1_312390	mS121	S7W1R6	Plasmodium	1e-99	XP_966223.2	e < 1e-10
TGGT1_312390	mS121	S7W1R6	Plasmodium	2e-99	XP_034422437.1	e < 1e-10
TGGT1_312390	mS121	S7W1R6	Cryptosporidium			no hit
TGGT1_312390	mS121	S7W1R6	Vitrella	1e-77	CEL98880.1	e < 1e-10
TGGT1_312390	mS121	S7W1R6	Perkinsus	1e-08	KAF4679517.1	e > 1e-10
TGGT1_312390	mS121	S7W1R6	Symbiodinium	2e-65	CAE7508543.1	e < 1e-10
TGGT1_312390	mS121	S7W1R6	Paramecium			no hit
TGGT1_312390	mS121	S7W1R6	Homo sapiens			no hit
TGGT1_312390	mS121	S7W1R6	Saccharomyces			no hit
TGGT1_229900	mS122	S7WBG6	Babesia	1e-170	KAK1442439.1	e < 1e-10
TGGT1_229900	mS122	S7WBG6	Plasmodium	0	KNG76734.1	e < 1e-10
TGGT1_229900	mS122	S7WBG6	Plasmodium	0	XP_034423950.1	e < 1e-10
TGGT1_229900	mS122	S7WBG6	Cryptosporidium			no hit
TGGT1_229900	mS122	S7WBG6	Vitrella	5e-25	CEL93831.1	e < 1e-10
TGGT1_229900	mS122	S7WBG6	Perkinsus			no hit
TGGT1_229900	mS122	S7WBG6	Symbiodinium			no hit
TGGT1_229900	mS122	S7WBG6	Paramecium			no hit
TGGT1_229900	mS122	S7WBG6	Homo sapiens			no hit
TGGT1_229900	mS122	S7WBG6	Saccharomyces			no hit
TGGT1_263840	mS123	S7UXT8	Babesia	3e-10	XP_012647690.2	e > 1e-10
TGGT1_263840	mS123	S7UXT8	Plasmodium	7e-74	ETW54693.1	e < 1e-10
TGGT1_263840	mS123	S7UXT8	Plasmodium	2e-48	XP_034423993.1	e < 1e-10
TGGT1_263840	mS123	S7UXT8	Cryptosporidium			no hit
TGGT1_263840	mS123	S7UXT8	Vitrella			no hit
TGGT1_263840	mS123	S7UXT8	Perkinsus			no hit
TGGT1_263840	mS123	S7UXT8	Symbiodinium			no hit
TGGT1_263840	mS123	S7UXT8	Paramecium			no hit
TGGT1_263840	mS123	S7UXT8	Homo sapiens			no hit
TGGT1_263840	mS123	S7UXT8	Saccharomyces			no hit
Yh	mS124	none	Babesia	1e-32	XP_012767870	e < 1e-10
Yh	mS124	none	Plasmodium	9e-37	ETW32210	e < 1e-10
Yh	mS124	none	Plasmodium	2e-34	XP_034421842	e < 1e-10
Yh	mS124	none	Cryptosporidium			no hit
Yh	mS124	none	Vitrella	4e-25	CEM22734	e < 1e-10
Yh	mS124	none	Perkinsus	3e-10	KAF4693015	e > 1e-10
Yh	mS124	none	Symbiodinium	3e-25	OLQ09394	e < 1e-10
Yh	mS124	none	Paramecium
Yh	mS124	none	Homo sapiens
Yh	mS124	none	Saccharomyces
TGGT1_310300	mS125	S7USY1	Babesia	7e-24	GFE54041	e < 1e-10
TGGT1_310300	mS125	S7USY1	Plasmodium			no hit
TGGT1_310300	mS125	S7USY1	Plasmodium			no hit
TGGT1_310300	mS125	S7USY1	Cryptosporidium			no hit
TGGT1_310300	mS125	S7USY1	Vitrella	5e-79	CEM03264	e < 1e-10
TGGT1_310300	mS125	S7USY1	Perkinsus	2e-57	KAF4668542	e < 1e-10
TGGT1_310300	mS125	S7USY1	Symbiodinium	4e-19	OLQ02264	e < 1e-10
TGGT1_310300	mS125	S7USY1	Paramecium			no hit
TGGT1_310300	mS125	S7USY1	Homo sapiens			no hit
TGGT1_310300	mS125	S7USY1	Saccharomyces	0.0001	CAI5174035.1	e > 1e-10
TGGT1_318340	mS126	S7UJM1	Babesia	1e-05	KAK2195569	e > 1e-10
TGGT1_318340	mS126	S7UJM1	Plasmodium	1e-10	XP_001349931	e < 1e-10
TGGT1_318340	mS126	S7UJM1	Plasmodium	1e-09	XP_034424002	e < 1e-10
TGGT1_318340	mS126	S7UJM1	Cryptosporidium			no hit
TGGT1_318340	mS126	S7UJM1	Vitrella	5e-17	CEM27484	e < 1e-10
TGGT1_318340	mS126	S7UJM1	Perkinsus			no hit
TGGT1_318340	mS126	S7UJM1	Symbiodinium			no hit
TGGT1_318340	mS126	S7UJM1	Paramecium			no hit
TGGT1_318340	mS126	S7UJM1	Homo sapiens			no hit
TGGT1_318340	mS126	S7UJM1	Saccharomyces			no hit
TGGT1_297890	mS127	S7V2J1	Babesia			no hit
TGGT1_297890	mS127	S7V2J1	Plasmodium			no hit
TGGT1_297890	mS127	S7V2J1	Plasmodium			no hit
TGGT1_297890	mS127	S7V2J1	Cryptosporidium			no hit
TGGT1_297890	mS127	S7V2J1	Vitrella			no hit
TGGT1_297890	mS127	S7V2J1	Perkinsus			no hit
TGGT1_297890	mS127	S7V2J1	Symbiodinium			no hit
TGGT1_297890	mS127	S7V2J1	Paramecium			no hit
TGGT1_297890	mS127	S7V2J1	Homo sapiens			no hit
TGGT1_297890	mS127	S7V2J1	Saccharomyces			no hit
TGGT1_222390	mS128	A0A125YMV0	Babesia	4e-44	KAK1932996
TGGT1_222390	mS128	A0A125YMV1	Plasmodium	4e-37	XP_966207
TGGT1_222390	mS128	A0A125YMV2	Plasmodium	2e-39	XP_034422420
TGGT1_222390	mS128	A0A125YMV3	Cryptosporidium
TGGT1_222390	mS128	A0A125YMV4	Vitrella	2e-32	CEM02005
TGGT1_222390	mS128	A0A125YMV5	Perkinsus	2e-16	TEB19107
TGGT1_222390	mS128	A0A125YMV6	Symbiodinium	3e-13	OLQ14733
TGGT1_222390	mS128	A0A125YMV7	Paramecium
TGGT1_222390	mS128	A0A125YMV8	Homo sapiens
TGGT1_222390	mS128	A0A125YMV9	Saccharomyces
TGGT1_268260	mS129	S7WL56	Babesia	4e-108	KAK1443564	e < 1e-10
TGGT1_268260	mS129	S7WL56	Plasmodium	8e-74	ETW33956	e > 1e-10
TGGT1_268260	mS129	S7WL56	Plasmodium	5e-84	XP_034420612	e < 1e-10
TGGT1_268260	mS129	S7WL56	Cryptosporidium			no hit
TGGT1_268260	mS129	S7WL56	Vitrella	4e-89	CEL92190	e < 1e-10
TGGT1_268260	mS129	S7WL56	Perkinsus	1e-30	KAF4652106	e > 1e-10
TGGT1_268260	mS129	S7WL56	Symbiodinium	1e-32	CAE7792417	e < 1e-10
TGGT1_268260	mS129	S7WL56	Paramecium			no hit
TGGT1_268260	mS129	S7WL56	Homo sapiens			no hit
TGGT1_268260	mS129	S7WL56	Saccharomyces			no hit
TGGT1_290180	mS130	S7UQ85	Babesia	3e-71	XP_001611540.2	e < 1e-10
TGGT1_290180	mS130	S7UQ85	Plasmodium	4e-73	XP_001349778.1	e < 1e-10
TGGT1_290180	mS130	S7UQ85	Plasmodium	2e-71	XP_034423859.1	e < 1e-10
TGGT1_290180	mS130	S7UQ85	Cryptosporidium	7e-17	XP_627210.1	e < 1e-10
TGGT1_290180	mS130	S7UQ85	Vitrella	8e-68	CEM17867.1	e < 1e-10
TGGT1_290180	mS130	S7UQ85	Perkinsus	3e-32	XP_002781229.1	e < 1e-10
TGGT1_290180	mS130	S7UQ85	Symbiodinium	9e-78	OLQ06987.1	e < 1e-10
TGGT1_290180	mS130	S7UQ85	Paramecium			no hit
TGGT1_290180	mS130	S7UQ85	Homo sapiens			no hit
TGGT1_290180	mS130	S7UQ85	Saccharomyces			no hit
TGGT1_207800	mS131	S7UJP8	Babesia	5e-56	GFE52776.1	e < 1e-10
TGGT1_207800	mS131	S7UJP8	Plasmodium	3e-51	XP_001350813.1	e < 1e-10
TGGT1_207800	mS131	S7UJP8	Plasmodium	4e-54	XP_034424386.1	e < 1e-10
TGGT1_207800	mS131	S7UJP8	Cryptosporidium			no hit
TGGT1_207800	mS131	S7UJP8	Vitrella	1e-54	CEM08865.1	e < 1e-10
TGGT1_207800	mS131	S7UJP8	Perkinsus	4e-62	XP_002778905.1	e < 1e-10
TGGT1_207800	mS131	S7UJP8	Symbiodinium	4e-59	CAE7898954.1	e < 1e-10
TGGT1_207800	mS131	S7UJP8	Paramecium			no hit
TGGT1_207800	mS131	S7UJP8	Homo sapiens			no hit
TGGT1_207800	mS131	S7UJP8	Saccharomyces			no hit
TGGT1_227310	mS132	A0A125YQE5	Babesia	9e-06	XP_051623686	e > 1e-10
TGGT1_227310	mS132	A0A125YQE5	Plasmodium	6e-23	KNG76142	no hit
TGGT1_227310	mS132	A0A125YQE5	Plasmodium	9e-32	XP_034421757	no hit
TGGT1_227310	mS132	A0A125YQE5	Cryptosporidium			no hit
TGGT1_227310	mS132	A0A125YQE5	Vitrella	0.0006	CEL98096	e > 1e-10
TGGT1_227310	mS132	A0A125YQE5	Perkinsus			no hit
TGGT1_227310	mS132	A0A125YQE5	Symbiodinium			no hit
TGGT1_227310	mS132	A0A125YQE5	Paramecium			no hit
TGGT1_227310	mS132	A0A125YQE5	Homo sapiens			no hit
TGGT1_227310	mS132	A0A125YQE5	Saccharomyces			no hit
TGGT1_294750	mS133	A0A125YMK2	Babesia	2e-44	XP_021338801.1	e < 1e-10
TGGT1_294750	mS133	A0A125YMK2	Plasmodium	6e-51	XP_002809105.1	e < 1e-10
TGGT1_294750	mS133	A0A125YMK2	Plasmodium	1e-53	XP_034422626.1	e < 1e-10
TGGT1_294750	mS133	A0A125YMK2	Cryptosporidium			no hit
TGGT1_294750	mS133	A0A125YMK2	Vitrella	5e-48	CEM14672.1	e < 1e-10
TGGT1_294750	mS133	A0A125YMK2	Perkinsus	5e-34	KAF4700786.1	e < 1e-10
TGGT1_294750	mS133	A0A125YMK2	Symbiodinium			no hit
TGGT1_294750	mS133	A0A125YMK2	Paramecium			no hit
TGGT1_294750	mS133	A0A125YMK2	Homo sapiens			no hit
TGGT1_294750	mS133	A0A125YMK2	Saccharomyces			no hit
TGGT1_249790	mS134	A0A125YXT0	Babesia	2e-96	XP_051623218.1	e < 1e-10
TGGT1_249790	mS134	A0A125YXT0	Plasmodium	1e-84	XP_966042.1	e < 1e-10
TGGT1_249790	mS134	A0A125YXT0	Plasmodium	2e-88	XP_034419639.1	e < 1e-10
TGGT1_249790	mS134	A0A125YXT0	Cryptosporidium			no hit
TGGT1_249790	mS134	A0A125YXT0	Vitrella	3e-78	CEM13178.1	e < 1e-10
TGGT1_249790	mS134	A0A125YXT0	Perkinsus	5e-97	KAF4734951.1	e < 1e-10
TGGT1_249790	mS134	A0A125YXT0	Symbiodinium	1e-60	CAE7213158.1	e < 1e-10
TGGT1_249790	mS134	A0A125YXT0	Paramecium			no hit
TGGT1_249790	mS134	A0A125YXT0	Homo sapiens	1		e > 1e-10
TGGT1_249790	mS134	A0A125YXT0	Saccharomyces			no hit
TGGT1_263680	mS135	S7UY31	Babesia	3e-53	GFE55067	e < 1e-10
TGGT1_263680	mS135	S7UY31	Plasmodium	5e-56	XP_001350677	e < 1e-10
TGGT1_263680	mS135	S7UY31	Plasmodium	4e-58	XP_034424251	e < 1e-10
TGGT1_263680	mS135	S7UY31	Cryptosporidium			no hit
TGGT1_263680	mS135	S7UY31	Vitrella	3e-51	CEM07636	no hit
TGGT1_263680	mS135	S7UY31	Perkinsus	1e-10	KAF4659810	e > 1e-10
TGGT1_263680	mS135	S7UY31	Symbiodinium			no hit
TGGT1_263680	mS135	S7UY31	Paramecium			no hit
TGGT1_263680	mS135	S7UY31	Homo sapiens			no hit
TGGT1_263680	mS135	S7UY31	Saccharomyces			no hit
TGGT1_236820	mS136	S7VZG3	Babesia	2e-26	KAK1444534	e < 1e-10
TGGT1_236820	mS136	S7VZG3	Plasmodium	4e-23	XP_002809053	e < 1e-10
TGGT1_236820	mS136	S7VZG3	Plasmodium	3e-22	XP_034423657	e < 1e-10
TGGT1_236820	mS136	S7VZG3	Cryptosporidium			no hit
TGGT1_236820	mS136	S7VZG3	Vitrella			no hit
TGGT1_236820	mS136	S7VZG3	Perkinsus			no hit
TGGT1_236820	mS136	S7VZG3	Symbiodinium			no hit
TGGT1_236820	mS136	S7VZG3	Paramecium			no hit
TGGT1_236820	mS136	S7VZG3	Homo sapiens			no hit
TGGT1_236820	mS136	S7VZG3	Saccharomyces			no hit
TGME49_500090	mS137	none	Babesia	2e-08	KAK1937674	e > 1e-10
TGME49_500090	mS137	none	Plasmodium	5e-11	XP_034009382	e < 1e-10
TGME49_500090	mS137	none	Plasmodium	5e-11	XP_034424338	e < 1e-10
TGME49_500090	mS137	none	Cryptosporidium			no hit
TGME49_500090	mS137	none	Vitrella	2e-10	CEM35064	e > 1e-10
TGME49_500090	mS137	none	Perkinsus			no hit
TGME49_500090	mS137	none	Symbiodinium			no hit
TGME49_500090	mS137	none	Paramecium			no hit
TGME49_500090	mS137	none	Homo sapiens			no hit
TGME49_500090	mS137	none	Saccharomyces			no hit
TGGT1_257650	mS138	S7UZB1	Babesia			no hit
TGGT1_257650	mS138	S7UZB1	Plasmodium			no hit
TGGT1_257650	mS138	S7UZB1	Plasmodium			no hit
TGGT1_257650	mS138	S7UZB1	Cryptosporidium			no hit
TGGT1_257650	mS138	S7UZB1	Vitrella			no hit
TGGT1_257650	mS138	S7UZB1	Perkinsus			no hit
TGGT1_257650	mS138	S7UZB1	Symbiodinium			no hit
TGGT1_257650	mS138	S7UZB1	Paramecium			no hit
TGGT1_257650	mS138	S7UZB1	Homo sapiens			no hit
TGGT1_257650	mS138	S7UZB1	Saccharomyces			no hit
