# Supplementary material for: Numerous rRNA molecules form the apicomplexan mitoribosome via repurposed protein and RNA elements
Source: Nat Commun. 2025 Jan 18;16:817. doi: 10.1038/s41467-025-56057-9 (PMC11742926; doi:10.1038/s41467-025-56057-9)
Supplement: Supplementary file 8 — Supplementary Data 6 [file 41467_2025_56057_MOESM8_ESM.xlsx]

## Sheet: Oligos
Data S6: Summary of oligos used in the study
Gene of Interest	Oligo name	Purpose	Oligo sequence (5'-3')
TGGT1_251950	bL12m_Flag_F	Flag tagging_FlagCAT repair cassette_Forward	AGGCACTCAAGGCAAAGCTGGAAGCTGCAGGTGCTCAGGTGGCTTTGGAAGAAAATTTATATTTTCAAGG
TGGT1_251950	bL12m_Flag_R	Flag tagging_FlagCAT repair cassette_Reverse	CAAATCACGCTGTTTCCGACACCACCCAGCTGCGGAAAGTCGTTTCTAGCGCGGCCGCTCTAGAACTAG
TGGT1_251950	bL12m_gRNA_Stop_F	Flag-tagging_gRNA_Forward	aagttTTTCCGACACCACCCAGCTGg
TGGT1_251950	bL12m_gRNA_Stop_R	Flag-tagging_gRNA_Reverse	aaaacCAGCTGGGTGGTGTCGGAAAa
TGGT1_251950	bL12m_Flag_Flagtest_F	Flag tagging_GOI test_Forward	GAATAGTCAAAACTGTGTTTCG
TGGT1_251950	bL12m_Flag_Flagtest_R	Flag tagging_GOI test_Reverse	ATTTGTATGGGTCAGACAC
NA	Flag_test_R	Flag_integration_test_Reverse	AAATAGGATGGTACATCCCCC
NA	Flag_test_CAT_F	CAT_integration_test_Forward	GAAACACACTTCGTGCAGC
TGGT1_260790	mL138_gRNA_F_Start	Promoter replacement_gRNA_Forward	aagttAGGTTCGCCTTTGAACGAAAg
TGGT1_260790	mL138_gRNA_R_Start	Promoter replacement_gRNA_Reverse	aaaacTTTCGTTCAAAGGCGAACCTa
TGGT1_260790	mL138_F_PR	Promoter replacement_ DHFR/T7S4 cassette_Forward	CTCCATACGTACTGCCTGCCTTTCGCTTCGCAGGTTCGCCTTTGAACGAAaagcttcgccaggctgtaaatcc
TGGT1_260790	mL138_R_PR	Promoter replacement_ DHFR/T7S4 cassette_Reverse	TTTTTCAGGGCATTGAGGAGGAGACGCTCGCGCGGTCTGAGAATCCCCATtggttgaagacagacgaaagcagttg
TGGT1_260790	mL138_test_F_PR	Promoter replacement_GOI test_Forward	TCGCTCTTTTCTCTCTCCAG
TGGT1_260790	mL138_test_R_PR	Promoter replacement_UTR test_Reverse	TGTCTGCCTCCTTTTTCAGG
TGGT1_281370	TgmtPAP1_gRNA_F_Start	Promoter replacement_gRNA_Forward	aagttCCCGCAGGAAGATCATGGCAg
TGGT1_281370	TgmtPAP1_gRNA_R_Start	Promoter replacement_gRNA_Reverse	aaaaTGCCATGATCTTCCTGCGGGa
TGGT1_281370	TgmtPAP1_F_PR	Promoter replacement_ DHFR/T7S4 cassette_Forward	AGGCGTTTTTCTTGGGGTTTTAAAAGAGGTTGAATCCCCGCAGGAAGATCaagcttcgccaggctgtaaatcc
TGGT1_281370	TgmtPAP1_R_PR	Promoter replacement_ DHFR/T7S4 cassette_Reverse	GCTCTTGAAACATGGAGCAAACAGGCACAAAACGAGACTGGCCCTGCCATtggttgaagacagacgaaagcagttg
TGGT1_281370	TgmtPAP1_test_F_PR	Promoter replacement_GOI test_Forward	GAGCCTCGACAGCACAC
TGGT1_281370	TgmtPAP1_test_R_PR	Promoter replacement_UTR test_Reverse	CCCTGTCGCTCTTGAAACAT
TGGT1_209030	qRTPCR_F_actin	qRT-PCR Forward	GGGACGACATGGAGAAAATC
TGGT1_209030	qRTPCR_R_actin	qRT-PCR Reverse	AGAAAGAACGGCCTGGATAG
TGGT1_260790	qRTPCR_F_mL138KD	qRT-PCR Forward	AATCCCGCAAAGAGCTCGAA
TGGT1_260790	qRTPCR_R_mL138KD	qRT-PCR Reverse	CTTGTTGGCCTCCGTGTACT
TGGT1_281370	qRTPCR_F_TgmtPAP1KD	qRT-PCR Forward	TTCGAGGCATTGAACCGTGA
TGGT1_281370	qRTPCR_R_TgmtPAP1KD	qRT-PCR Reverse	ACATCCAAGTCGCTCTGTGG
NA	DHFR_cassette_test_R	DHFR/T7S4_integration_test_Reverse	CACGGTTATCAAACCCGAG
NA	T7S4_cassette_test_F	DHFR/T7S4_integration_test_Forward	CGGTTCGCTTGAAGAAGG
TGGT1_266840	mL157_gRNA_F_Start	Promoter replacement_gRNA_Forward	aagttATCTTCCGTCTGTTCTCGCGAg
TGGT1_266840	mL157_gRNA_R_Start	Promoter replacement_gRNA_Reverse	aaaacTCGCGAGAACAGACGGAAGATa
TGGT1_266840	mL157_F_PR	Promoter replacement_ DHFR/T7S4 cassette_Forward	AAAGGAAAGCTGCGTGGTCAACACAACTGCTTCTTCCGTCTGTTCTCGCGaagcttcgccaggctgtaaatcc
TGGT1_266840	mL157_R_PR	Promoter replacement_ DHFR/T7S4 cassette_Reverse	GACGGCACCGGCCGCGCCGCCGATGTTGTGCGCATGACGCAACTCGCCATtggttgaagacagacgaaagcagttg
TGGT1_266840	mL157_test_F_PR	Promoter replacement_GOI test_Forward	GGAATGGTTCTCTTGTCTTC
TGGT1_266840	mL157_test_R_PR	Promoter replacement_UTR test_Reverse	CCCGGAACAATTCTTCGAGG
TGME49_500252	mL161_gRNA_F_Start	Promoter replacement_gRNA_Forward	aagttCTAGGACGACAGTCGCCATGg
TGME49_500252	mL161_gRNA_R_Start	Promoter replacement_gRNA_Reverse	aaaacCATGGCGACTGTCGTCCTAGa
TGME49_500252	mL161_F_PR	Promoter replacement_ DHFR/T7S4 cassette_Forward	GCCTTTTTTCGATTTTCCGTCGAGTTCTCCATTTCTGTGTGGTGTTCCTCaagcttcgccaggctgtaaatcc
TGME49_500252	mL161_R_PR	Promoter replacement_ DHFR/T7S4 cassette_Reverse	CCGAGGTGCCGCCGAGCGTGAGGCGGCGCCGCTAGGACGACAGTCGCCATtggttgaagacagacgaaagcagttg
TGME49_500252	mL161_test_F_PR	Promoter replacement_GOI test_Forward	TCTCTCTGTAGCTTCTCTTCTC
TGME49_500252	mL161_test_R_PR	Promoter replacement_UTR test_Reverse	AGACAAGGAGAGGAGTTTCAC
