# Supplementary material for: Numerous rRNA molecules form the apicomplexan mitoribosome via repurposed protein and RNA elements
Source: Nat Commun. 2025 Jan 18;16:817. doi: 10.1038/s41467-025-56057-9 (PMC11742926; doi:10.1038/s41467-025-56057-9)
Supplement: Supplementary file 11 — Source Data [file 41467_2025_56057_MOESM11_ESM.zip]

Archive with 2 entries (2 files):
- Source Data.xlsx
- Source Data images.xlsx
