# Supplementary material for: Numerous rRNA molecules form the apicomplexan mitoribosome via repurposed protein and RNA elements
Source: Nat Commun. 2025 Jan 18;16:817. doi: 10.1038/s41467-025-56057-9 (PMC11742926; doi:10.1038/s41467-025-56057-9)
Supplement: Supplementary file 11 — Source Data [file 41467_2025_56057_MOESM11_ESM.zip › Source Data.xlsx]

## Sheet: 3B_Replication assay
	Nr of parasites per vacuole	Parental -ATc			Parental +ATc			mL138 -ATc			mL138 +ATc			TgmtPAP1 -ATc			TgmtPAP1 +ATc
	2	47	13	10	44	9	16	16	26	15	91	39	51	31	49	10	58	67	96
	4	11	4	17	9	4	10	14	12	21	8	54	42	12	13	29	36	19	4
	8+	42	83	73	47	87	74	70	66	64	1	15	7	57	38	61	6	14	0
	Exact p-values for the statistical test
	2 parasites/vacuole
	Parental -ATc vs. Parental +ATc	ns	>0.9999
	mL138 -ATc vs. mL138 +ATc	*	0.0299
	TgmtPAP1 -ATc vs. TgmtPAP1 +ATc	*	0.0189
	4 parasites/vacuole
	Parental -ATc vs. Parental +ATc	ns	0.9999
	mL138 -ATc vs. mL138 +ATc	ns	0.678
	TgmtPAP1 -ATc vs. TgmtPAP1 +ATc	ns	>0.9999
	8 parasites/vacuole
	Parental -ATc vs. Parental +ATc	ns	0.9998
	mL138 -ATc vs. mL138 +ATc	***	0.0007
	TgmtPAP1 -ATc vs. TgmtPAP1 +ATc	*	0.0135

## Sheet: 3D_CII
Parental cell line Complex II assay 3x replicates Raw data															mL138 KD Complex II assay 3x replicates Raw data															TgmtPAP1 KD Complex II assay 3x replicates Raw data
		1st replicate				2nd replicate					3rd replicate						1st Replicate				2nd Replicate				3rd Replicate								1st Replicate				2nd Replicate				3rd Replicate
																																	TgmtPAP1 Knockdown				TgmtPAP1 Knockdown				TgmtPAP1 Knockdown
	Time (min)	noATC	plusATC			noATC	plusATC				noATC	plusATC				Time (min)	noATC (Abs 600nm)	plusATC (Abs 600nm)		Time (min)	noATC (Abs 600nm)	plusATC (Abs 600nm)		Time (min)	noATC (Abs 600nm)	plusATC (Abs 600nm)						Time (min)	noATC	plusATC		Time (min)	noATC	plusATC		Time (min)	noATC	plusATC
		0.991	1.151			0.824	0.842				1.151	1.056					1.399	1.105			0.8	0.711			0.833	0.881							0.683	0.766			1.603	1.617			0.99	0.874
		0.996	1.082			0.798	0.801				1.107	1.017					1.312	1.042			0.783	0.697			0.804	0.851							0.67	0.751			1.577	1.603			0.98	0.843
		0.947	1.041			0.783	0.783				1.072	1					1.23	0.984			0.77	0.689			0.789	0.829							0.66	0.744			1.553	1.588			0.976	0.815
Substrate added	0	0.964	0.986		0	0.79	0.786			0	0.969	0.929			Substrate added	0	1.111	0.961		0	0.718	0.683		0	0.81	0.834					Substrate added	0	0.649	0.711		0	1.586	1.605		0	0.993	0.799
	2	0.928	0.938		2	0.756	0.753			2	0.916	0.893				2	1.048	0.911		2	0.696	0.658		2	0.776	0.807						2	0.631	0.69		2	1.547	1.572		2	0.845	0.773
	4	0.907	0.892		4	0.757	0.739			4	0.871	0.845				4	0.992	0.865		4	0.656	0.629		4	0.752	0.784						4	0.61	0.664		4	1.503	1.536		4	0.821	0.738
	6	0.869	0.837		6	0.739	0.714			6	0.836	0.815				6	0.905	0.801		6	0.618	0.588		6	0.728	0.752						6	0.584	0.63		6	1.47	1.511		6	0.78	0.726
	8	0.846	0.8		8	0.723	0.686			8	0.784	0.772				8	0.855	0.765		8	0.581	0.557		8	0.706	0.73						8	0.566	0.606		8	1.434	1.477		8	0.743	0.694
	10	0.828	0.762		10	0.731	0.663			10	0.737	0.74				10	0.813	0.724		10	0.554	0.527		10	0.684	0.709						10	0.549	0.577		10	1.396	1.44		10	0.7	0.672
	12	0.796	0.734		12	0.708	0.637			12	0.669	0.675				12	0.768	0.692		12	0.517	0.493		12	0.658	0.673						12	0.529	0.55		12	1.361	1.406		12	0.658	0.64
	14	0.787	0.701		14	0.687	0.606			14	0.634	0.641				14	0.719	0.659		14	0.481	0.465		14	0.631	0.65						14	0.511	0.524		14	1.324	1.375		14	0.617	0.615
	16	0.767	0.672		16	0.663	0.575			16	0.586	0.606				16	0.668	0.617		16	0.448	0.439		16	0.609	0.631						16	0.493	0.5		16	1.289	1.339		16	0.586	0.598
	18	0.75	0.639		18	0.65	0.561			18	0.571	0.568				18	0.633	0.589		18	0.42	0.405		18	0.587	0.608						18	0.481	0.479		18	1.258	1.304		18	0.545	0.567
	20	0.73	0.609		20	0.624	0.535			20	0.531	0.538				20	0.589	0.561		20	0.389	0.377		20	0.562	0.582						20	0.457	0.448		20	1.228	1.272		20	0.513	0.559
	22	0.713	0.58		22	0.611	0.508			22	0.497	0.515				22	0.535	0.531		22	0.364	0.354		22	0.538	0.57						22	0.44	0.413		22	1.196	1.239		22	0.491	0.528
	24	0.683	0.545		24	0.591	0.482			24	0.48	0.478				24	0.508	0.495		24	0.334	0.323		24	0.516	0.544						24	0.419	0.399		24	1.164	1.209		24	0.458	0.519
	26	0.673	0.502		26	0.572	0.458			26	0.445	0.444				26	0.472	0.461		26	0.311	0.298		26	0.496	0.526						26	0.402	0.376		26	1.126	1.168		26	0.437	0.503
	28	0.644	0.485		28	0.55	0.428			28	0.424	0.417				28	0.444	0.426		28	0.285	0.264		28	0.471	0.5						28	0.376	0.34		28	1.095	1.132		28	0.408	0.479
	30	0.605	0.459		30	0.54	0.41			30	0.414	0.39				30	0.401	0.397		30	0.252	0.253		30	0.448	0.479						30	0.368	0.332		30	1.062	1.096		30	0.388	0.459
	32	0.616	0.431		32	0.53	0.392			32	0.397	0.3555				32	0.377	0.37		32	0.248	0.236		32	0.43	0.466						32	0.357	0.314		32	1.028	1.055		32	0.3596	0.439
	34	0.603	0.412		34	0.51	0.372			34	0.381	0.3244				34	0.361	0.346		34	0.238	0.225		34	0.409	0.444						34	0.345	0.291		34	0.994	1.014		34	0.334	0.4186
	36	0.577	0.371		36	0.496	0.351			36	0.366	0.2933				36	0.333	0.314		36	0.216	0.206		36	0.393	0.425						36	0.332	0.27		36	0.961	0.973		36	0.3084	0.3982
	38	0.554	0.35		38	0.481	0.331			38	0.35	0.2622				38	0.318	0.28		38	0.211	0.192		38	0.369	0.407						38	0.316	0.263		38	0.927	0.932		38	0.2828	0.3778
	40	0.51	0.31		40	0.466	0.311			40	0.335	0.2311				40	0.294	0.246		40	0.208	0.177		40	0.345	0.389						40	0.297	0.242		40	0.8941	0.891		40	0.2572	0.3574

## Sheet: Figure S9
Nomenclature	reference_name	polya_length	cumpct	polya_pct	size	polyA	type	diff	subunit	title
SSU-12	toxo_SSU_rRNA_SL	0	26.3605	26.3605	4576.36	1	TgmtPAP1 48H ATc	4.06293	SSU	SSU-12 | size=4576 | diff=4.1
SSU-12	toxo_SSU_rRNA_SL	1	51.1746	24.8141	4576.36	1	TgmtPAP1 48H ATc	4.06293	SSU	SSU-12 | size=4576 | diff=4.1
SSU-12	toxo_SSU_rRNA_SL	2	55.4244	4.24979	4576.36	1	TgmtPAP1 48H ATc	4.06293	SSU	SSU-12 | size=4576 | diff=4.1
SSU-12	toxo_SSU_rRNA_SL	3	61.681	6.25664	4576.36	1	TgmtPAP1 48H ATc	4.06293	SSU	SSU-12 | size=4576 | diff=4.1
SSU-12	toxo_SSU_rRNA_SL	4	69.2834	7.60241	4576.36	1	TgmtPAP1 48H ATc	4.06293	SSU	SSU-12 | size=4576 | diff=4.1
SSU-12	toxo_SSU_rRNA_SL	5	77.7476	8.46417	4576.36	1	TgmtPAP1 48H ATc	4.06293	SSU	SSU-12 | size=4576 | diff=4.1
SSU-12	toxo_SSU_rRNA_SL	6	88.6908	10.9432	4576.36	1	TgmtPAP1 48H ATc	4.06293	SSU	SSU-12 | size=4576 | diff=4.1
SSU-12	toxo_SSU_rRNA_SL	7	94.0503	5.35946	4576.36	1	TgmtPAP1 48H ATc	4.06293	SSU	SSU-12 | size=4576 | diff=4.1
SSU-12	toxo_SSU_rRNA_SL	8	97.2612	3.21096	4576.36	1	TgmtPAP1 48H ATc	4.06293	SSU	SSU-12 | size=4576 | diff=4.1
SSU-12	toxo_SSU_rRNA_SL	9	98.548	1.28674	4576.36	1	TgmtPAP1 48H ATc	4.06293	SSU	SSU-12 | size=4576 | diff=4.1
SSU-12	toxo_SSU_rRNA_SL	0	11.4968	11.4968	4576.36	1	TgmtPAP1 -ATc	4.06293	SSU	SSU-12 | size=4576 | diff=4.1
SSU-12	toxo_SSU_rRNA_SL	1	16.9948	5.49796	4576.36	1	TgmtPAP1 -ATc	4.06293	SSU	SSU-12 | size=4576 | diff=4.1
SSU-12	toxo_SSU_rRNA_SL	2	17.7053	0.710542	4576.36	1	TgmtPAP1 -ATc	4.06293	SSU	SSU-12 | size=4576 | diff=4.1
SSU-12	toxo_SSU_rRNA_SL	3	18.3227	0.617356	4576.36	1	TgmtPAP1 -ATc	4.06293	SSU	SSU-12 | size=4576 | diff=4.1
SSU-12	toxo_SSU_rRNA_SL	4	19.5108	1.18812	4576.36	1	TgmtPAP1 -ATc	4.06293	SSU	SSU-12 | size=4576 | diff=4.1
SSU-12	toxo_SSU_rRNA_SL	5	21.8404	2.32964	4576.36	1	TgmtPAP1 -ATc	4.06293	SSU	SSU-12 | size=4576 | diff=4.1
SSU-12	toxo_SSU_rRNA_SL	6	28.0023	6.16191	4576.36	1	TgmtPAP1 -ATc	4.06293	SSU	SSU-12 | size=4576 | diff=4.1
SSU-12	toxo_SSU_rRNA_SL	7	41.7123	13.71	4576.36	1	TgmtPAP1 -ATc	4.06293	SSU	SSU-12 | size=4576 | diff=4.1
SSU-12	toxo_SSU_rRNA_SL	8	64.4496	22.7373	4576.36	1	TgmtPAP1 -ATc	4.06293	SSU	SSU-12 | size=4576 | diff=4.1
SSU-12	toxo_SSU_rRNA_SL	9	82.5044	18.0547	4576.36	1	TgmtPAP1 -ATc	4.06293	SSU	SSU-12 | size=4576 | diff=4.1
SSU-12	toxo_SSU_rRNA_SL	10	93.9429	11.4386	4576.36	1	TgmtPAP1 -ATc	4.06293	SSU	SSU-12 | size=4576 | diff=4.1
SSU-12	toxo_SSU_rRNA_SL	11	97.4024	3.45952	4576.36	1	TgmtPAP1 -ATc	4.06293	SSU	SSU-12 | size=4576 | diff=4.1
SSU-12	toxo_SSU_rRNA_SL	12	98.742	1.33955	4576.36	1	TgmtPAP1 -ATc	4.06293	SSU	SSU-12 | size=4576 | diff=4.1
LSU-29	toxo_LSU_rRNA_Rf	0	5.10367	5.10367	3197.82	19	TgmtPAP1 48H ATc	3.13164	LSU	LSU-29 | size=3198 | diff=3.1
LSU-29	toxo_LSU_rRNA_Rf	1	6.06061	0.956938	3197.82	19	TgmtPAP1 48H ATc	3.13164	LSU	LSU-29 | size=3198 | diff=3.1
LSU-29	toxo_LSU_rRNA_Rf	2	6.47072	0.410116	3197.82	19	TgmtPAP1 48H ATc	3.13164	LSU	LSU-29 | size=3198 | diff=3.1
LSU-29	toxo_LSU_rRNA_Rf	3	6.81249	0.341763	3197.82	19	TgmtPAP1 48H ATc	3.13164	LSU	LSU-29 | size=3198 | diff=3.1
LSU-29	toxo_LSU_rRNA_Rf	4	7.45044	0.637959	3197.82	19	TgmtPAP1 48H ATc	3.13164	LSU	LSU-29 | size=3198 | diff=3.1
LSU-29	toxo_LSU_rRNA_Rf	5	8.54409	1.09364	3197.82	19	TgmtPAP1 48H ATc	3.13164	LSU	LSU-29 | size=3198 | diff=3.1
LSU-29	toxo_LSU_rRNA_Rf	6	11.506	2.96195	3197.82	19	TgmtPAP1 48H ATc	3.13164	LSU	LSU-29 | size=3198 | diff=3.1
LSU-29	toxo_LSU_rRNA_Rf	7	17.1565	5.65049	3197.82	19	TgmtPAP1 48H ATc	3.13164	LSU	LSU-29 | size=3198 | diff=3.1
LSU-29	toxo_LSU_rRNA_Rf	8	25.0627	7.90613	3197.82	19	TgmtPAP1 48H ATc	3.13164	LSU	LSU-29 | size=3198 | diff=3.1
LSU-29	toxo_LSU_rRNA_Rf	9	31.5106	6.44794	3197.82	19	TgmtPAP1 48H ATc	3.13164	LSU	LSU-29 | size=3198 | diff=3.1
LSU-29	toxo_LSU_rRNA_Rf	10	39.3484	7.83778	3197.82	19	TgmtPAP1 48H ATc	3.13164	LSU	LSU-29 | size=3198 | diff=3.1
LSU-29	toxo_LSU_rRNA_Rf	11	47.3229	7.97448	3197.82	19	TgmtPAP1 48H ATc	3.13164	LSU	LSU-29 | size=3198 | diff=3.1
LSU-29	toxo_LSU_rRNA_Rf	12	57.0745	9.75165	3197.82	19	TgmtPAP1 48H ATc	3.13164	LSU	LSU-29 | size=3198 | diff=3.1
LSU-29	toxo_LSU_rRNA_Rf	13	66.4844	9.40989	3197.82	19	TgmtPAP1 48H ATc	3.13164	LSU	LSU-29 | size=3198 | diff=3.1
LSU-29	toxo_LSU_rRNA_Rf	14	74.5272	8.04283	3197.82	19	TgmtPAP1 48H ATc	3.13164	LSU	LSU-29 | size=3198 | diff=3.1
LSU-29	toxo_LSU_rRNA_Rf	15	82.1144	7.58715	3197.82	19	TgmtPAP1 48H ATc	3.13164	LSU	LSU-29 | size=3198 | diff=3.1
LSU-29	toxo_LSU_rRNA_Rf	16	87.6737	5.55935	3197.82	19	TgmtPAP1 48H ATc	3.13164	LSU	LSU-29 | size=3198 | diff=3.1
LSU-29	toxo_LSU_rRNA_Rf	17	92.4812	4.80747	3197.82	19	TgmtPAP1 48H ATc	3.13164	LSU	LSU-29 | size=3198 | diff=3.1
LSU-29	toxo_LSU_rRNA_Rf	18	96.1267	3.64548	3197.82	19	TgmtPAP1 48H ATc	3.13164	LSU	LSU-29 | size=3198 | diff=3.1
LSU-29	toxo_LSU_rRNA_Rf	19	98.3595	2.23285	3197.82	19	TgmtPAP1 48H ATc	3.13164	LSU	LSU-29 | size=3198 | diff=3.1
LSU-29	toxo_LSU_rRNA_Rf	0	6.55505	6.55505	3197.82	19	TgmtPAP1 -ATc	3.13164	LSU	LSU-29 | size=3198 | diff=3.1
LSU-29	toxo_LSU_rRNA_Rf	1	7.77526	1.2202	3197.82	19	TgmtPAP1 -ATc	3.13164	LSU	LSU-29 | size=3198 | diff=3.1
LSU-29	toxo_LSU_rRNA_Rf	2	8.22928	0.45403	3197.82	19	TgmtPAP1 -ATc	3.13164	LSU	LSU-29 | size=3198 | diff=3.1
LSU-29	toxo_LSU_rRNA_Rf	3	8.85358	0.624291	3197.82	19	TgmtPAP1 -ATc	3.13164	LSU	LSU-29 | size=3198 | diff=3.1
LSU-29	toxo_LSU_rRNA_Rf	4	9.70488	0.851305	3197.82	19	TgmtPAP1 -ATc	3.13164	LSU	LSU-29 | size=3198 | diff=3.1
LSU-29	toxo_LSU_rRNA_Rf	5	10.0454	0.340522	3197.82	19	TgmtPAP1 -ATc	3.13164	LSU	LSU-29 | size=3198 | diff=3.1
LSU-29	toxo_LSU_rRNA_Rf	6	10.6413	0.595914	3197.82	19	TgmtPAP1 -ATc	3.13164	LSU	LSU-29 | size=3198 | diff=3.1
LSU-29	toxo_LSU_rRNA_Rf	7	11.5494	0.908059	3197.82	19	TgmtPAP1 -ATc	3.13164	LSU	LSU-29 | size=3198 | diff=3.1
LSU-29	toxo_LSU_rRNA_Rf	8	12.6277	1.07832	3197.82	19	TgmtPAP1 -ATc	3.13164	LSU	LSU-29 | size=3198 | diff=3.1
LSU-29	toxo_LSU_rRNA_Rf	9	13.479	0.851305	3197.82	19	TgmtPAP1 -ATc	3.13164	LSU	LSU-29 | size=3198 | diff=3.1
LSU-29	toxo_LSU_rRNA_Rf	10	16.2883	2.80931	3197.82	19	TgmtPAP1 -ATc	3.13164	LSU	LSU-29 | size=3198 | diff=3.1
LSU-29	toxo_LSU_rRNA_Rf	11	20.5165	4.22815	3197.82	19	TgmtPAP1 -ATc	3.13164	LSU	LSU-29 | size=3198 | diff=3.1
LSU-29	toxo_LSU_rRNA_Rf	12	27.0715	6.55505	3197.82	19	TgmtPAP1 -ATc	3.13164	LSU	LSU-29 | size=3198 | diff=3.1
LSU-29	toxo_LSU_rRNA_Rf	13	35.5562	8.48468	3197.82	19	TgmtPAP1 -ATc	3.13164	LSU	LSU-29 | size=3198 | diff=3.1
LSU-29	toxo_LSU_rRNA_Rf	14	44.2395	8.68331	3197.82	19	TgmtPAP1 -ATc	3.13164	LSU	LSU-29 | size=3198 | diff=3.1
LSU-29	toxo_LSU_rRNA_Rf	15	52.8661	8.62656	3197.82	19	TgmtPAP1 -ATc	3.13164	LSU	LSU-29 | size=3198 | diff=3.1
LSU-29	toxo_LSU_rRNA_Rf	16	59.8184	6.95233	3197.82	19	TgmtPAP1 -ATc	3.13164	LSU	LSU-29 | size=3198 | diff=3.1
LSU-29	toxo_LSU_rRNA_Rf	17	65.9478	6.1294	3197.82	19	TgmtPAP1 -ATc	3.13164	LSU	LSU-29 | size=3198 | diff=3.1
LSU-29	toxo_LSU_rRNA_Rf	18	72.2758	6.32804	3197.82	19	TgmtPAP1 -ATc	3.13164	LSU	LSU-29 | size=3198 | diff=3.1
LSU-29	toxo_LSU_rRNA_Rf	19	80.0795	7.80363	3197.82	19	TgmtPAP1 -ATc	3.13164	LSU	LSU-29 | size=3198 | diff=3.1
LSU-29	toxo_LSU_rRNA_Rf	20	89.0465	8.96708	3197.82	19	TgmtPAP1 -ATc	3.13164	LSU	LSU-29 | size=3198 | diff=3.1
LSU-29	toxo_LSU_rRNA_Rf	21	94.7503	5.70375	3197.82	19	TgmtPAP1 -ATc	3.13164	LSU	LSU-29 | size=3198 | diff=3.1
LSU-29	toxo_LSU_rRNA_Rf	22	97.8717	3.12145	3197.82	19	TgmtPAP1 -ATc	3.13164	LSU	LSU-29 | size=3198 | diff=3.1
LSU-29	toxo_LSU_rRNA_Rf	23	98.8649	0.99319	3197.82	19	TgmtPAP1 -ATc	3.13164	LSU	LSU-29 | size=3198 | diff=3.1
SSU-17	toxo_SSU_rRNA_SQ	0	30.8967	30.8967	73970.1	0	TgmtPAP1 48H ATc	2.45959	SSU	SSU-17 | size=73970 | diff=2.5
SSU-17	toxo_SSU_rRNA_SQ	1	62.5387	31.6421	73970.1	0	TgmtPAP1 48H ATc	2.45959	SSU	SSU-17 | size=73970 | diff=2.5
SSU-17	toxo_SSU_rRNA_SQ	2	80.0576	17.5189	73970.1	0	TgmtPAP1 48H ATc	2.45959	SSU	SSU-17 | size=73970 | diff=2.5
SSU-17	toxo_SSU_rRNA_SQ	3	85.9481	5.89044	73970.1	0	TgmtPAP1 48H ATc	2.45959	SSU	SSU-17 | size=73970 | diff=2.5
SSU-17	toxo_SSU_rRNA_SQ	4	88.3119	2.3638	73970.1	0	TgmtPAP1 48H ATc	2.45959	SSU	SSU-17 | size=73970 | diff=2.5
SSU-17	toxo_SSU_rRNA_SQ	5	90.5266	2.21471	73970.1	0	TgmtPAP1 48H ATc	2.45959	SSU	SSU-17 | size=73970 | diff=2.5
SSU-17	toxo_SSU_rRNA_SQ	6	92.3934	1.86685	73970.1	0	TgmtPAP1 48H ATc	2.45959	SSU	SSU-17 | size=73970 | diff=2.5
SSU-17	toxo_SSU_rRNA_SQ	7	93.3227	0.929285	73970.1	0	TgmtPAP1 48H ATc	2.45959	SSU	SSU-17 | size=73970 | diff=2.5
SSU-17	toxo_SSU_rRNA_SQ	8	94.3348	1.01211	73970.1	0	TgmtPAP1 48H ATc	2.45959	SSU	SSU-17 | size=73970 | diff=2.5
SSU-17	toxo_SSU_rRNA_SQ	9	95.7163	1.3815	73970.1	0	TgmtPAP1 48H ATc	2.45959	SSU	SSU-17 | size=73970 | diff=2.5
SSU-17	toxo_SSU_rRNA_SQ	10	97.1823	1.46598	73970.1	0	TgmtPAP1 48H ATc	2.45959	SSU	SSU-17 | size=73970 | diff=2.5
SSU-17	toxo_SSU_rRNA_SQ	11	98.0967	0.914377	73970.1	0	TgmtPAP1 48H ATc	2.45959	SSU	SSU-17 | size=73970 | diff=2.5
SSU-17	toxo_SSU_rRNA_SQ	12	98.7295	0.632775	73970.1	0	TgmtPAP1 48H ATc	2.45959	SSU	SSU-17 | size=73970 | diff=2.5
SSU-17	toxo_SSU_rRNA_SQ	0	33.4341	33.4341	73970.1	0	TgmtPAP1 -ATc	2.45959	SSU	SSU-17 | size=73970 | diff=2.5
SSU-17	toxo_SSU_rRNA_SQ	1	45.343	11.9089	73970.1	0	TgmtPAP1 -ATc	2.45959	SSU	SSU-17 | size=73970 | diff=2.5
SSU-17	toxo_SSU_rRNA_SQ	2	46.6725	1.32951	73970.1	0	TgmtPAP1 -ATc	2.45959	SSU	SSU-17 | size=73970 | diff=2.5
SSU-17	toxo_SSU_rRNA_SQ	3	47.6809	1.00846	73970.1	0	TgmtPAP1 -ATc	2.45959	SSU	SSU-17 | size=73970 | diff=2.5
SSU-17	toxo_SSU_rRNA_SQ	4	49.1653	1.48436	73970.1	0	TgmtPAP1 -ATc	2.45959	SSU	SSU-17 | size=73970 | diff=2.5
SSU-17	toxo_SSU_rRNA_SQ	5	52.8856	3.72035	73970.1	0	TgmtPAP1 -ATc	2.45959	SSU	SSU-17 | size=73970 | diff=2.5
SSU-17	toxo_SSU_rRNA_SQ	6	60.4245	7.5389	73970.1	0	TgmtPAP1 -ATc	2.45959	SSU	SSU-17 | size=73970 | diff=2.5
SSU-17	toxo_SSU_rRNA_SQ	7	69.0021	8.57758	73970.1	0	TgmtPAP1 -ATc	2.45959	SSU	SSU-17 | size=73970 | diff=2.5
SSU-17	toxo_SSU_rRNA_SQ	8	83.3283	14.3262	73970.1	0	TgmtPAP1 -ATc	2.45959	SSU	SSU-17 | size=73970 | diff=2.5
SSU-17	toxo_SSU_rRNA_SQ	9	91.3318	8.00347	73970.1	0	TgmtPAP1 -ATc	2.45959	SSU	SSU-17 | size=73970 | diff=2.5
SSU-17	toxo_SSU_rRNA_SQ	10	94.7953	3.46351	73970.1	0	TgmtPAP1 -ATc	2.45959	SSU	SSU-17 | size=73970 | diff=2.5
SSU-17	toxo_SSU_rRNA_SQ	11	96.359	1.56368	73970.1	0	TgmtPAP1 -ATc	2.45959	SSU	SSU-17 | size=73970 | diff=2.5
SSU-17	toxo_SSU_rRNA_SQ	12	97.2201	0.861157	73970.1	0	TgmtPAP1 -ATc	2.45959	SSU	SSU-17 | size=73970 | diff=2.5
SSU-17	toxo_SSU_rRNA_SQ	13	97.8698	0.649645	73970.1	0	TgmtPAP1 -ATc	2.45959	SSU	SSU-17 | size=73970 | diff=2.5
SSU-17	toxo_SSU_rRNA_SQ	14	98.3419	0.472126	73970.1	0	TgmtPAP1 -ATc	2.45959	SSU	SSU-17 | size=73970 | diff=2.5
SSU-17	toxo_SSU_rRNA_SQ	15	98.7989	0.457018	73970.1	0	TgmtPAP1 -ATc	2.45959	SSU	SSU-17 | size=73970 | diff=2.5
LSU-16	toxo_LSU_rRNA_RQ	0	16.2098	16.2098	14415.9	16	TgmtPAP1 48H ATc	1.93151	LSU	LSU-16 | size=14416 | diff=1.9
LSU-16	toxo_LSU_rRNA_RQ	1	42.5917	26.3819	14415.9	16	TgmtPAP1 48H ATc	1.93151	LSU	LSU-16 | size=14416 | diff=1.9
LSU-16	toxo_LSU_rRNA_RQ	2	43.9486	1.35689	14415.9	16	TgmtPAP1 48H ATc	1.93151	LSU	LSU-16 | size=14416 | diff=1.9
LSU-16	toxo_LSU_rRNA_RQ	3	46.0978	2.14917	14415.9	16	TgmtPAP1 48H ATc	1.93151	LSU	LSU-16 | size=14416 | diff=1.9
LSU-16	toxo_LSU_rRNA_RQ	4	60.9416	14.8438	14415.9	16	TgmtPAP1 48H ATc	1.93151	LSU	LSU-16 | size=14416 | diff=1.9
LSU-16	toxo_LSU_rRNA_RQ	5	62.6537	1.71205	14415.9	16	TgmtPAP1 48H ATc	1.93151	LSU	LSU-16 | size=14416 | diff=1.9
LSU-16	toxo_LSU_rRNA_RQ	6	63.8649	1.21118	14415.9	16	TgmtPAP1 48H ATc	1.93151	LSU	LSU-16 | size=14416 | diff=1.9
LSU-16	toxo_LSU_rRNA_RQ	7	65.0487	1.18386	14415.9	16	TgmtPAP1 48H ATc	1.93151	LSU	LSU-16 | size=14416 | diff=1.9
LSU-16	toxo_LSU_rRNA_RQ	8	67.7443	2.69557	14415.9	16	TgmtPAP1 48H ATc	1.93151	LSU	LSU-16 | size=14416 | diff=1.9
LSU-16	toxo_LSU_rRNA_RQ	9	71.4598	3.71551	14415.9	16	TgmtPAP1 48H ATc	1.93151	LSU	LSU-16 | size=14416 | diff=1.9
LSU-16	toxo_LSU_rRNA_RQ	10	74.7109	3.25107	14415.9	16	TgmtPAP1 48H ATc	1.93151	LSU	LSU-16 | size=14416 | diff=1.9
LSU-16	toxo_LSU_rRNA_RQ	11	77.7069	2.99608	14415.9	16	TgmtPAP1 48H ATc	1.93151	LSU	LSU-16 | size=14416 | diff=1.9
LSU-16	toxo_LSU_rRNA_RQ	12	81.2312	3.52427	14415.9	16	TgmtPAP1 48H ATc	1.93151	LSU	LSU-16 | size=14416 | diff=1.9
LSU-16	toxo_LSU_rRNA_RQ	13	85.3656	4.13441	14415.9	16	TgmtPAP1 48H ATc	1.93151	LSU	LSU-16 | size=14416 | diff=1.9
LSU-16	toxo_LSU_rRNA_RQ	14	89.3452	3.9796	14415.9	16	TgmtPAP1 48H ATc	1.93151	LSU	LSU-16 | size=14416 | diff=1.9
LSU-16	toxo_LSU_rRNA_RQ	15	92.4415	3.09626	14415.9	16	TgmtPAP1 48H ATc	1.93151	LSU	LSU-16 | size=14416 | diff=1.9
LSU-16	toxo_LSU_rRNA_RQ	16	94.9731	2.53165	14415.9	16	TgmtPAP1 48H ATc	1.93151	LSU	LSU-16 | size=14416 | diff=1.9
LSU-16	toxo_LSU_rRNA_RQ	17	96.7671	1.79401	14415.9	16	TgmtPAP1 48H ATc	1.93151	LSU	LSU-16 | size=14416 | diff=1.9
LSU-16	toxo_LSU_rRNA_RQ	18	98.1058	1.33868	14415.9	16	TgmtPAP1 48H ATc	1.93151	LSU	LSU-16 | size=14416 | diff=1.9
LSU-16	toxo_LSU_rRNA_RQ	19	98.9345	0.828704	14415.9	16	TgmtPAP1 48H ATc	1.93151	LSU	LSU-16 | size=14416 | diff=1.9
LSU-16	toxo_LSU_rRNA_RQ	0	20.3289	20.3289	14415.9	16	TgmtPAP1 -ATc	1.93151	LSU	LSU-16 | size=14416 | diff=1.9
LSU-16	toxo_LSU_rRNA_RQ	1	54.2171	33.8882	14415.9	16	TgmtPAP1 -ATc	1.93151	LSU	LSU-16 | size=14416 | diff=1.9
LSU-16	toxo_LSU_rRNA_RQ	2	54.9839	0.766747	14415.9	16	TgmtPAP1 -ATc	1.93151	LSU	LSU-16 | size=14416 | diff=1.9
LSU-16	toxo_LSU_rRNA_RQ	3	55.5791	0.595238	14415.9	16	TgmtPAP1 -ATc	1.93151	LSU	LSU-16 | size=14416 | diff=1.9
LSU-16	toxo_LSU_rRNA_RQ	4	56.9613	1.38216	14415.9	16	TgmtPAP1 -ATc	1.93151	LSU	LSU-16 | size=14416 | diff=1.9
LSU-16	toxo_LSU_rRNA_RQ	5	57.2942	0.33293	14415.9	16	TgmtPAP1 -ATc	1.93151	LSU	LSU-16 | size=14416 | diff=1.9
LSU-16	toxo_LSU_rRNA_RQ	6	57.5767	0.282486	14415.9	16	TgmtPAP1 -ATc	1.93151	LSU	LSU-16 | size=14416 | diff=1.9
LSU-16	toxo_LSU_rRNA_RQ	7	57.9701	0.393462	14415.9	16	TgmtPAP1 -ATc	1.93151	LSU	LSU-16 | size=14416 | diff=1.9
LSU-16	toxo_LSU_rRNA_RQ	8	58.3434	0.373285	14415.9	16	TgmtPAP1 -ATc	1.93151	LSU	LSU-16 | size=14416 | diff=1.9
LSU-16	toxo_LSU_rRNA_RQ	9	58.9487	0.605327	14415.9	16	TgmtPAP1 -ATc	1.93151	LSU	LSU-16 | size=14416 | diff=1.9
LSU-16	toxo_LSU_rRNA_RQ	10	59.8668	0.918079	14415.9	16	TgmtPAP1 -ATc	1.93151	LSU	LSU-16 | size=14416 | diff=1.9
LSU-16	toxo_LSU_rRNA_RQ	11	60.7143	0.847458	14415.9	16	TgmtPAP1 -ATc	1.93151	LSU	LSU-16 | size=14416 | diff=1.9
LSU-16	toxo_LSU_rRNA_RQ	12	61.9855	1.27119	14415.9	16	TgmtPAP1 -ATc	1.93151	LSU	LSU-16 | size=14416 | diff=1.9
LSU-16	toxo_LSU_rRNA_RQ	13	64.0537	2.0682	14415.9	16	TgmtPAP1 -ATc	1.93151	LSU	LSU-16 | size=14416 | diff=1.9
LSU-16	toxo_LSU_rRNA_RQ	14	66.6768	2.62308	14415.9	16	TgmtPAP1 -ATc	1.93151	LSU	LSU-16 | size=14416 | diff=1.9
LSU-16	toxo_LSU_rRNA_RQ	15	69.6731	2.99637	14415.9	16	TgmtPAP1 -ATc	1.93151	LSU	LSU-16 | size=14416 | diff=1.9
LSU-16	toxo_LSU_rRNA_RQ	16	74.5662	4.89306	14415.9	16	TgmtPAP1 -ATc	1.93151	LSU	LSU-16 | size=14416 | diff=1.9
LSU-16	toxo_LSU_rRNA_RQ	17	80.9625	6.39629	14415.9	16	TgmtPAP1 -ATc	1.93151	LSU	LSU-16 | size=14416 | diff=1.9
LSU-16	toxo_LSU_rRNA_RQ	18	87.4193	6.45682	14415.9	16	TgmtPAP1 -ATc	1.93151	LSU	LSU-16 | size=14416 | diff=1.9
LSU-16	toxo_LSU_rRNA_RQ	19	92.0803	4.66102	14415.9	16	TgmtPAP1 -ATc	1.93151	LSU	LSU-16 | size=14416 | diff=1.9
LSU-16	toxo_LSU_rRNA_RQ	20	94.9354	2.85513	14415.9	16	TgmtPAP1 -ATc	1.93151	LSU	LSU-16 | size=14416 | diff=1.9
LSU-16	toxo_LSU_rRNA_RQ	21	96.6909	1.75545	14415.9	16	TgmtPAP1 -ATc	1.93151	LSU	LSU-16 | size=14416 | diff=1.9
LSU-16	toxo_LSU_rRNA_RQ	22	97.8309	1.14003	14415.9	16	TgmtPAP1 -ATc	1.93151	LSU	LSU-16 | size=14416 | diff=1.9
LSU-16	toxo_LSU_rRNA_RQ	23	98.7187	0.887813	14415.9	16	TgmtPAP1 -ATc	1.93151	LSU	LSU-16 | size=14416 | diff=1.9
LSU-26	toxo_LSU_rRNA_Rb	0	22.3774	22.3774	26280.8	3	TgmtPAP1 48H ATc	1.53078	LSU	LSU-26 | size=26281 | diff=1.5
LSU-26	toxo_LSU_rRNA_Rb	1	46.55	24.1726	26280.8	3	TgmtPAP1 48H ATc	1.53078	LSU	LSU-26 | size=26281 | diff=1.5
LSU-26	toxo_LSU_rRNA_Rb	2	52.4297	5.87973	26280.8	3	TgmtPAP1 48H ATc	1.53078	LSU	LSU-26 | size=26281 | diff=1.5
LSU-26	toxo_LSU_rRNA_Rb	3	74.4787	22.049	26280.8	3	TgmtPAP1 48H ATc	1.53078	LSU	LSU-26 | size=26281 | diff=1.5
LSU-26	toxo_LSU_rRNA_Rb	4	95.9218	21.4431	26280.8	3	TgmtPAP1 48H ATc	1.53078	LSU	LSU-26 | size=26281 | diff=1.5
LSU-26	toxo_LSU_rRNA_Rb	5	97.1207	1.1989	26280.8	3	TgmtPAP1 48H ATc	1.53078	LSU	LSU-26 | size=26281 | diff=1.5
LSU-26	toxo_LSU_rRNA_Rb	6	97.8796	0.75888	26280.8	3	TgmtPAP1 48H ATc	1.53078	LSU	LSU-26 | size=26281 | diff=1.5
LSU-26	toxo_LSU_rRNA_Rb	7	98.1538	0.274217	26280.8	3	TgmtPAP1 48H ATc	1.53078	LSU	LSU-26 | size=26281 | diff=1.5
LSU-26	toxo_LSU_rRNA_Rb	8	98.3228	0.168994	26280.8	3	TgmtPAP1 48H ATc	1.53078	LSU	LSU-26 | size=26281 | diff=1.5
LSU-26	toxo_LSU_rRNA_Rb	9	98.5109	0.188126	26280.8	3	TgmtPAP1 48H ATc	1.53078	LSU	LSU-26 | size=26281 | diff=1.5
LSU-26	toxo_LSU_rRNA_Rb	10	98.766	0.255086	26280.8	3	TgmtPAP1 48H ATc	1.53078	LSU	LSU-26 | size=26281 | diff=1.5
LSU-26	toxo_LSU_rRNA_Rb	11	98.9478	0.181749	26280.8	3	TgmtPAP1 48H ATc	1.53078	LSU	LSU-26 | size=26281 | diff=1.5
LSU-26	toxo_LSU_rRNA_Rb	0	6.42041	6.42041	26280.8	3	TgmtPAP1 -ATc	1.53078	LSU	LSU-26 | size=26281 | diff=1.5
LSU-26	toxo_LSU_rRNA_Rb	1	10.1169	3.69644	26280.8	3	TgmtPAP1 -ATc	1.53078	LSU	LSU-26 | size=26281 | diff=1.5
LSU-26	toxo_LSU_rRNA_Rb	2	13.1142	2.99739	26280.8	3	TgmtPAP1 -ATc	1.53078	LSU	LSU-26 | size=26281 | diff=1.5
LSU-26	toxo_LSU_rRNA_Rb	3	36.286	23.1718	26280.8	3	TgmtPAP1 -ATc	1.53078	LSU	LSU-26 | size=26281 | diff=1.5
LSU-26	toxo_LSU_rRNA_Rb	4	84.5874	48.3014	26280.8	3	TgmtPAP1 -ATc	1.53078	LSU	LSU-26 | size=26281 | diff=1.5
LSU-26	toxo_LSU_rRNA_Rb	5	91.645	7.05755	26280.8	3	TgmtPAP1 -ATc	1.53078	LSU	LSU-26 | size=26281 | diff=1.5
LSU-26	toxo_LSU_rRNA_Rb	6	95.1325	3.4875	26280.8	3	TgmtPAP1 -ATc	1.53078	LSU	LSU-26 | size=26281 | diff=1.5
LSU-26	toxo_LSU_rRNA_Rb	7	96.497	1.36456	26280.8	3	TgmtPAP1 -ATc	1.53078	LSU	LSU-26 | size=26281 | diff=1.5
LSU-26	toxo_LSU_rRNA_Rb	8	97.2709	0.773854	26280.8	3	TgmtPAP1 -ATc	1.53078	LSU	LSU-26 | size=26281 | diff=1.5
LSU-26	toxo_LSU_rRNA_Rb	9	97.9183	0.647458	26280.8	3	TgmtPAP1 -ATc	1.53078	LSU	LSU-26 | size=26281 | diff=1.5
LSU-26	toxo_LSU_rRNA_Rb	10	98.5271	0.608765	26280.8	3	TgmtPAP1 -ATc	1.53078	LSU	LSU-26 | size=26281 | diff=1.5
LSU-26	toxo_LSU_rRNA_Rb	11	98.8573	0.330178	26280.8	3	TgmtPAP1 -ATc	1.53078	LSU	LSU-26 | size=26281 | diff=1.5
LSU-2	toxo_LSU_rRNA_RB	0	10.2282	10.2282	2965.19	0	TgmtPAP1 48H ATc	1.35319	LSU	LSU-2 | size=2965 | diff=1.4
LSU-2	toxo_LSU_rRNA_RB	1	14.0587	3.83048	2965.19	0	TgmtPAP1 48H ATc	1.35319	LSU	LSU-2 | size=2965 | diff=1.4
LSU-2	toxo_LSU_rRNA_RB	2	14.4254	0.366748	2965.19	0	TgmtPAP1 48H ATc	1.35319	LSU	LSU-2 | size=2965 | diff=1.4
LSU-2	toxo_LSU_rRNA_RB	3	15.4849	1.05949	2965.19	0	TgmtPAP1 48H ATc	1.35319	LSU	LSU-2 | size=2965 | diff=1.4
LSU-2	toxo_LSU_rRNA_RB	4	15.7702	0.285249	2965.19	0	TgmtPAP1 48H ATc	1.35319	LSU	LSU-2 | size=2965 | diff=1.4
LSU-2	toxo_LSU_rRNA_RB	5	16.1777	0.407498	2965.19	0	TgmtPAP1 48H ATc	1.35319	LSU	LSU-2 | size=2965 | diff=1.4
LSU-2	toxo_LSU_rRNA_RB	6	17.0334	0.855746	2965.19	0	TgmtPAP1 48H ATc	1.35319	LSU	LSU-2 | size=2965 | diff=1.4
LSU-2	toxo_LSU_rRNA_RB	7	24.4499	7.41646	2965.19	0	TgmtPAP1 48H ATc	1.35319	LSU	LSU-2 | size=2965 | diff=1.4
LSU-2	toxo_LSU_rRNA_RB	8	56.52	32.0701	2965.19	0	TgmtPAP1 48H ATc	1.35319	LSU	LSU-2 | size=2965 | diff=1.4
LSU-2	toxo_LSU_rRNA_RB	9	76.6911	20.1711	2965.19	0	TgmtPAP1 48H ATc	1.35319	LSU	LSU-2 | size=2965 | diff=1.4
LSU-2	toxo_LSU_rRNA_RB	10	89.5273	12.8362	2965.19	0	TgmtPAP1 48H ATc	1.35319	LSU	LSU-2 | size=2965 | diff=1.4
LSU-2	toxo_LSU_rRNA_RB	11	94.621	5.09372	2965.19	0	TgmtPAP1 48H ATc	1.35319	LSU	LSU-2 | size=2965 | diff=1.4
LSU-2	toxo_LSU_rRNA_RB	12	96.6993	2.07824	2965.19	0	TgmtPAP1 48H ATc	1.35319	LSU	LSU-2 | size=2965 | diff=1.4
LSU-2	toxo_LSU_rRNA_RB	13	98.2478	1.54849	2965.19	0	TgmtPAP1 48H ATc	1.35319	LSU	LSU-2 | size=2965 | diff=1.4
LSU-2	toxo_LSU_rRNA_RB	0	9.43953	9.43953	2965.19	0	TgmtPAP1 -ATc	1.35319	LSU	LSU-2 | size=2965 | diff=1.4
LSU-2	toxo_LSU_rRNA_RB	1	12.934	3.49444	2965.19	0	TgmtPAP1 -ATc	1.35319	LSU	LSU-2 | size=2965 | diff=1.4
LSU-2	toxo_LSU_rRNA_RB	2	13.7282	0.794191	2965.19	0	TgmtPAP1 -ATc	1.35319	LSU	LSU-2 | size=2965 | diff=1.4
LSU-2	toxo_LSU_rRNA_RB	3	14.4543	0.726118	2965.19	0	TgmtPAP1 -ATc	1.35319	LSU	LSU-2 | size=2965 | diff=1.4
LSU-2	toxo_LSU_rRNA_RB	4	14.9081	0.453823	2965.19	0	TgmtPAP1 -ATc	1.35319	LSU	LSU-2 | size=2965 | diff=1.4
LSU-2	toxo_LSU_rRNA_RB	5	15.2939	0.38575	2965.19	0	TgmtPAP1 -ATc	1.35319	LSU	LSU-2 | size=2965 | diff=1.4
LSU-2	toxo_LSU_rRNA_RB	6	16.1334	0.839573	2965.19	0	TgmtPAP1 -ATc	1.35319	LSU	LSU-2 | size=2965 | diff=1.4
LSU-2	toxo_LSU_rRNA_RB	7	20.3313	4.19787	2965.19	0	TgmtPAP1 -ATc	1.35319	LSU	LSU-2 | size=2965 | diff=1.4
LSU-2	toxo_LSU_rRNA_RB	8	38.9607	18.6295	2965.19	0	TgmtPAP1 -ATc	1.35319	LSU	LSU-2 | size=2965 | diff=1.4
LSU-2	toxo_LSU_rRNA_RB	9	58.7701	19.8094	2965.19	0	TgmtPAP1 -ATc	1.35319	LSU	LSU-2 | size=2965 | diff=1.4
LSU-2	toxo_LSU_rRNA_RB	10	72.1579	13.3878	2965.19	0	TgmtPAP1 -ATc	1.35319	LSU	LSU-2 | size=2965 | diff=1.4
LSU-2	toxo_LSU_rRNA_RB	11	79.3057	7.14772	2965.19	0	TgmtPAP1 -ATc	1.35319	LSU	LSU-2 | size=2965 | diff=1.4
LSU-2	toxo_LSU_rRNA_RB	12	82.9135	3.6079	2965.19	0	TgmtPAP1 -ATc	1.35319	LSU	LSU-2 | size=2965 | diff=1.4
LSU-2	toxo_LSU_rRNA_RB	13	86.408	3.49444	2965.19	0	TgmtPAP1 -ATc	1.35319	LSU	LSU-2 | size=2965 | diff=1.4
LSU-2	toxo_LSU_rRNA_RB	14	89.3125	2.90447	2965.19	0	TgmtPAP1 -ATc	1.35319	LSU	LSU-2 | size=2965 | diff=1.4
LSU-2	toxo_LSU_rRNA_RB	15	91.332	2.01951	2965.19	0	TgmtPAP1 -ATc	1.35319	LSU	LSU-2 | size=2965 | diff=1.4
LSU-2	toxo_LSU_rRNA_RB	16	93.4876	2.15566	2965.19	0	TgmtPAP1 -ATc	1.35319	LSU	LSU-2 | size=2965 | diff=1.4
LSU-2	toxo_LSU_rRNA_RB	17	95.961	2.47334	2965.19	0	TgmtPAP1 -ATc	1.35319	LSU	LSU-2 | size=2965 | diff=1.4
LSU-2	toxo_LSU_rRNA_RB	18	98.0939	2.13297	2965.19	0	TgmtPAP1 -ATc	1.35319	LSU	LSU-2 | size=2965 | diff=1.4
LSU-31	toxo_LSU_rRNA_Rh	0	21.7363	21.7363	20219.6	14	TgmtPAP1 48H ATc	1.2054	LSU	LSU-31 | size=20220 | diff=1.2
LSU-31	toxo_LSU_rRNA_Rh	1	27.836	6.09973	20219.6	14	TgmtPAP1 48H ATc	1.2054	LSU	LSU-31 | size=20220 | diff=1.2
LSU-31	toxo_LSU_rRNA_Rh	2	28.4008	0.564789	20219.6	14	TgmtPAP1 48H ATc	1.2054	LSU	LSU-31 | size=20220 | diff=1.2
LSU-31	toxo_LSU_rRNA_Rh	3	28.9979	0.597063	20219.6	14	TgmtPAP1 48H ATc	1.2054	LSU	LSU-31 | size=20220 | diff=1.2
LSU-31	toxo_LSU_rRNA_Rh	4	29.595	0.597063	20219.6	14	TgmtPAP1 48H ATc	1.2054	LSU	LSU-31 | size=20220 | diff=1.2
LSU-31	toxo_LSU_rRNA_Rh	5	30.0307	0.435695	20219.6	14	TgmtPAP1 48H ATc	1.2054	LSU	LSU-31 | size=20220 | diff=1.2
LSU-31	toxo_LSU_rRNA_Rh	6	30.773	0.742295	20219.6	14	TgmtPAP1 48H ATc	1.2054	LSU	LSU-31 | size=20220 | diff=1.2
LSU-31	toxo_LSU_rRNA_Rh	7	31.2893	0.516379	20219.6	14	TgmtPAP1 48H ATc	1.2054	LSU	LSU-31 | size=20220 | diff=1.2
LSU-31	toxo_LSU_rRNA_Rh	8	32.1769	0.887526	20219.6	14	TgmtPAP1 48H ATc	1.2054	LSU	LSU-31 | size=20220 | diff=1.2
LSU-31	toxo_LSU_rRNA_Rh	9	33.3064	1.12958	20219.6	14	TgmtPAP1 48H ATc	1.2054	LSU	LSU-31 | size=20220 | diff=1.2
LSU-31	toxo_LSU_rRNA_Rh	10	35.4204	2.11393	20219.6	14	TgmtPAP1 48H ATc	1.2054	LSU	LSU-31 | size=20220 | diff=1.2
LSU-31	toxo_LSU_rRNA_Rh	11	38.9866	3.56624	20219.6	14	TgmtPAP1 48H ATc	1.2054	LSU	LSU-31 | size=20220 | diff=1.2
LSU-31	toxo_LSU_rRNA_Rh	12	45.3122	6.32564	20219.6	14	TgmtPAP1 48H ATc	1.2054	LSU	LSU-31 | size=20220 | diff=1.2
LSU-31	toxo_LSU_rRNA_Rh	13	55.8012	10.4889	20219.6	14	TgmtPAP1 48H ATc	1.2054	LSU	LSU-31 | size=20220 | diff=1.2
LSU-31	toxo_LSU_rRNA_Rh	14	68.0975	12.2963	20219.6	14	TgmtPAP1 48H ATc	1.2054	LSU	LSU-31 | size=20220 | diff=1.2
LSU-31	toxo_LSU_rRNA_Rh	15	77.9893	9.89188	20219.6	14	TgmtPAP1 48H ATc	1.2054	LSU	LSU-31 | size=20220 | diff=1.2
LSU-31	toxo_LSU_rRNA_Rh	16	84.9443	6.95498	20219.6	14	TgmtPAP1 48H ATc	1.2054	LSU	LSU-31 | size=20220 | diff=1.2
LSU-31	toxo_LSU_rRNA_Rh	17	90.0758	5.13152	20219.6	14	TgmtPAP1 48H ATc	1.2054	LSU	LSU-31 | size=20220 | diff=1.2
LSU-31	toxo_LSU_rRNA_Rh	18	93.9003	3.82443	20219.6	14	TgmtPAP1 48H ATc	1.2054	LSU	LSU-31 | size=20220 | diff=1.2
LSU-31	toxo_LSU_rRNA_Rh	19	96.3692	2.46894	20219.6	14	TgmtPAP1 48H ATc	1.2054	LSU	LSU-31 | size=20220 | diff=1.2
LSU-31	toxo_LSU_rRNA_Rh	20	97.8215	1.45232	20219.6	14	TgmtPAP1 48H ATc	1.2054	LSU	LSU-31 | size=20220 | diff=1.2
LSU-31	toxo_LSU_rRNA_Rh	21	98.7413	0.9198	20219.6	14	TgmtPAP1 48H ATc	1.2054	LSU	LSU-31 | size=20220 | diff=1.2
LSU-31	toxo_LSU_rRNA_Rh	0	24.535	24.535	20219.6	14	TgmtPAP1 -ATc	1.2054	LSU	LSU-31 | size=20220 | diff=1.2
LSU-31	toxo_LSU_rRNA_Rh	1	31.5353	7.00034	20219.6	14	TgmtPAP1 -ATc	1.2054	LSU	LSU-31 | size=20220 | diff=1.2
LSU-31	toxo_LSU_rRNA_Rh	2	32.1272	0.591816	20219.6	14	TgmtPAP1 -ATc	1.2054	LSU	LSU-31 | size=20220 | diff=1.2
LSU-31	toxo_LSU_rRNA_Rh	3	32.9557	0.828542	20219.6	14	TgmtPAP1 -ATc	1.2054	LSU	LSU-31 | size=20220 | diff=1.2
LSU-31	toxo_LSU_rRNA_Rh	4	33.7504	0.794724	20219.6	14	TgmtPAP1 -ATc	1.2054	LSU	LSU-31 | size=20220 | diff=1.2
LSU-31	toxo_LSU_rRNA_Rh	5	34.4775	0.727088	20219.6	14	TgmtPAP1 -ATc	1.2054	LSU	LSU-31 | size=20220 | diff=1.2
LSU-31	toxo_LSU_rRNA_Rh	6	34.9002	0.422726	20219.6	14	TgmtPAP1 -ATc	1.2054	LSU	LSU-31 | size=20220 | diff=1.2
LSU-31	toxo_LSU_rRNA_Rh	7	35.5597	0.659452	20219.6	14	TgmtPAP1 -ATc	1.2054	LSU	LSU-31 | size=20220 | diff=1.2
LSU-31	toxo_LSU_rRNA_Rh	8	36.2699	0.710179	20219.6	14	TgmtPAP1 -ATc	1.2054	LSU	LSU-31 | size=20220 | diff=1.2
LSU-31	toxo_LSU_rRNA_Rh	9	37.0477	0.777815	20219.6	14	TgmtPAP1 -ATc	1.2054	LSU	LSU-31 | size=20220 | diff=1.2
LSU-31	toxo_LSU_rRNA_Rh	10	37.9946	0.946906	20219.6	14	TgmtPAP1 -ATc	1.2054	LSU	LSU-31 | size=20220 | diff=1.2
LSU-31	toxo_LSU_rRNA_Rh	11	39.0937	1.09909	20219.6	14	TgmtPAP1 -ATc	1.2054	LSU	LSU-31 | size=20220 | diff=1.2
LSU-31	toxo_LSU_rRNA_Rh	12	41.7146	2.6209	20219.6	14	TgmtPAP1 -ATc	1.2054	LSU	LSU-31 | size=20220 | diff=1.2
LSU-31	toxo_LSU_rRNA_Rh	13	45.3331	3.61853	20219.6	14	TgmtPAP1 -ATc	1.2054	LSU	LSU-31 | size=20220 | diff=1.2
LSU-31	toxo_LSU_rRNA_Rh	14	50.2536	4.92053	20219.6	14	TgmtPAP1 -ATc	1.2054	LSU	LSU-31 | size=20220 | diff=1.2
LSU-31	toxo_LSU_rRNA_Rh	15	56.882	6.62834	20219.6	14	TgmtPAP1 -ATc	1.2054	LSU	LSU-31 | size=20220 | diff=1.2
LSU-31	toxo_LSU_rRNA_Rh	16	63.5949	6.71288	20219.6	14	TgmtPAP1 -ATc	1.2054	LSU	LSU-31 | size=20220 | diff=1.2
LSU-31	toxo_LSU_rRNA_Rh	17	69.0734	5.47853	20219.6	14	TgmtPAP1 -ATc	1.2054	LSU	LSU-31 | size=20220 | diff=1.2
LSU-31	toxo_LSU_rRNA_Rh	18	74.6872	5.6138	20219.6	14	TgmtPAP1 -ATc	1.2054	LSU	LSU-31 | size=20220 | diff=1.2
LSU-31	toxo_LSU_rRNA_Rh	19	80.7237	6.03652	20219.6	14	TgmtPAP1 -ATc	1.2054	LSU	LSU-31 | size=20220 | diff=1.2
LSU-31	toxo_LSU_rRNA_Rh	20	86.3206	5.59689	20219.6	14	TgmtPAP1 -ATc	1.2054	LSU	LSU-31 | size=20220 | diff=1.2
LSU-31	toxo_LSU_rRNA_Rh	21	91.3426	5.02198	20219.6	14	TgmtPAP1 -ATc	1.2054	LSU	LSU-31 | size=20220 | diff=1.2
LSU-31	toxo_LSU_rRNA_Rh	22	94.3017	2.95908	20219.6	14	TgmtPAP1 -ATc	1.2054	LSU	LSU-31 | size=20220 | diff=1.2
LSU-31	toxo_LSU_rRNA_Rh	23	96.2462	1.94454	20219.6	14	TgmtPAP1 -ATc	1.2054	LSU	LSU-31 | size=20220 | diff=1.2
LSU-31	toxo_LSU_rRNA_Rh	24	97.6666	1.42036	20219.6	14	TgmtPAP1 -ATc	1.2054	LSU	LSU-31 | size=20220 | diff=1.2
LSU-31	toxo_LSU_rRNA_Rh	25	98.4613	0.794724	20219.6	14	TgmtPAP1 -ATc	1.2054	LSU	LSU-31 | size=20220 | diff=1.2
SSU-7	toxo_SSU_rRNA_SG	0	88.3932	88.3932	13179.8	0	TgmtPAP1 48H ATc	0.954944	SSU	SSU-7 | size=13180 | diff=1.0
SSU-7	toxo_SSU_rRNA_SG	1	98.1117	9.71855	13179.8	0	TgmtPAP1 48H ATc	0.954944	SSU	SSU-7 | size=13180 | diff=1.0
SSU-7	toxo_SSU_rRNA_SG	2	98.8162	0.704432	13179.8	0	TgmtPAP1 48H ATc	0.954944	SSU	SSU-7 | size=13180 | diff=1.0
SSU-7	toxo_SSU_rRNA_SG	0	70.6888	70.6888	13179.8	0	TgmtPAP1 -ATc	0.954944	SSU	SSU-7 | size=13180 | diff=1.0
SSU-7	toxo_SSU_rRNA_SG	1	78.2943	7.60554	13179.8	0	TgmtPAP1 -ATc	0.954944	SSU	SSU-7 | size=13180 | diff=1.0
SSU-7	toxo_SSU_rRNA_SG	2	80.7212	2.42694	13179.8	0	TgmtPAP1 -ATc	0.954944	SSU	SSU-7 | size=13180 | diff=1.0
SSU-7	toxo_SSU_rRNA_SG	3	86.2588	5.53751	13179.8	0	TgmtPAP1 -ATc	0.954944	SSU	SSU-7 | size=13180 | diff=1.0
SSU-7	toxo_SSU_rRNA_SG	4	91.2494	4.9906	13179.8	0	TgmtPAP1 -ATc	0.954944	SSU	SSU-7 | size=13180 | diff=1.0
SSU-7	toxo_SSU_rRNA_SG	5	93.3687	2.1193	13179.8	0	TgmtPAP1 -ATc	0.954944	SSU	SSU-7 | size=13180 | diff=1.0
SSU-7	toxo_SSU_rRNA_SG	6	94.9581	1.58947	13179.8	0	TgmtPAP1 -ATc	0.954944	SSU	SSU-7 | size=13180 | diff=1.0
SSU-7	toxo_SSU_rRNA_SG	7	96.5818	1.62365	13179.8	0	TgmtPAP1 -ATc	0.954944	SSU	SSU-7 | size=13180 | diff=1.0
SSU-7	toxo_SSU_rRNA_SG	8	97.6072	1.02547	13179.8	0	TgmtPAP1 -ATc	0.954944	SSU	SSU-7 | size=13180 | diff=1.0
SSU-7	toxo_SSU_rRNA_SG	9	98.7182	1.11092	13179.8	0	TgmtPAP1 -ATc	0.954944	SSU	SSU-7 | size=13180 | diff=1.0
SSU-1	toxo_SSU_rRNA_SA	0	6.38767	6.38767	52015.8	8	TgmtPAP1 48H ATc	0.943083	SSU	SSU-1 | size=52016 | diff=0.9
SSU-1	toxo_SSU_rRNA_SA	1	9.28555	2.89788	52015.8	8	TgmtPAP1 48H ATc	0.943083	SSU	SSU-1 | size=52016 | diff=0.9
SSU-1	toxo_SSU_rRNA_SA	2	11.7133	2.42775	52015.8	8	TgmtPAP1 48H ATc	0.943083	SSU	SSU-1 | size=52016 | diff=0.9
SSU-1	toxo_SSU_rRNA_SA	3	12.4917	0.77842	52015.8	8	TgmtPAP1 48H ATc	0.943083	SSU	SSU-1 | size=52016 | diff=0.9
SSU-1	toxo_SSU_rRNA_SA	4	13.1776	0.685934	52015.8	8	TgmtPAP1 48H ATc	0.943083	SSU	SSU-1 | size=52016 | diff=0.9
SSU-1	toxo_SSU_rRNA_SA	5	13.9006	0.722929	52015.8	8	TgmtPAP1 48H ATc	0.943083	SSU	SSU-1 | size=52016 | diff=0.9
SSU-1	toxo_SSU_rRNA_SA	6	15.7934	1.89287	52015.8	8	TgmtPAP1 48H ATc	0.943083	SSU	SSU-1 | size=52016 | diff=0.9
SSU-1	toxo_SSU_rRNA_SA	7	18.9626	3.16917	52015.8	8	TgmtPAP1 48H ATc	0.943083	SSU	SSU-1 | size=52016 | diff=0.9
SSU-1	toxo_SSU_rRNA_SA	8	23.6501	4.68748	52015.8	8	TgmtPAP1 48H ATc	0.943083	SSU	SSU-1 | size=52016 | diff=0.9
SSU-1	toxo_SSU_rRNA_SA	9	29.5383	5.88825	52015.8	8	TgmtPAP1 48H ATc	0.943083	SSU	SSU-1 | size=52016 | diff=0.9
SSU-1	toxo_SSU_rRNA_SA	10	38.9842	9.44586	52015.8	8	TgmtPAP1 48H ATc	0.943083	SSU	SSU-1 | size=52016 | diff=0.9
SSU-1	toxo_SSU_rRNA_SA	11	63.3911	24.4069	52015.8	8	TgmtPAP1 48H ATc	0.943083	SSU	SSU-1 | size=52016 | diff=0.9
SSU-1	toxo_SSU_rRNA_SA	12	76.3299	12.9387	52015.8	8	TgmtPAP1 48H ATc	0.943083	SSU	SSU-1 | size=52016 | diff=0.9
SSU-1	toxo_SSU_rRNA_SA	13	84.2235	7.89364	52015.8	8	TgmtPAP1 48H ATc	0.943083	SSU	SSU-1 | size=52016 | diff=0.9
SSU-1	toxo_SSU_rRNA_SA	14	89.9592	5.73565	52015.8	8	TgmtPAP1 48H ATc	0.943083	SSU	SSU-1 | size=52016 | diff=0.9
SSU-1	toxo_SSU_rRNA_SA	15	94.1719	4.21272	52015.8	8	TgmtPAP1 48H ATc	0.943083	SSU	SSU-1 | size=52016 | diff=0.9
SSU-1	toxo_SSU_rRNA_SA	16	96.8832	2.71137	52015.8	8	TgmtPAP1 48H ATc	0.943083	SSU	SSU-1 | size=52016 | diff=0.9
SSU-1	toxo_SSU_rRNA_SA	17	98.2474	1.36416	52015.8	8	TgmtPAP1 48H ATc	0.943083	SSU	SSU-1 | size=52016 | diff=0.9
SSU-1	toxo_SSU_rRNA_SA	0	6.23817	6.23817	52015.8	8	TgmtPAP1 -ATc	0.943083	SSU	SSU-1 | size=52016 | diff=0.9
SSU-1	toxo_SSU_rRNA_SA	1	9.01751	2.77934	52015.8	8	TgmtPAP1 -ATc	0.943083	SSU	SSU-1 | size=52016 | diff=0.9
SSU-1	toxo_SSU_rRNA_SA	2	11.4972	2.47972	52015.8	8	TgmtPAP1 -ATc	0.943083	SSU	SSU-1 | size=52016 | diff=0.9
SSU-1	toxo_SSU_rRNA_SA	3	12.2808	0.783532	52015.8	8	TgmtPAP1 -ATc	0.943083	SSU	SSU-1 | size=52016 | diff=0.9
SSU-1	toxo_SSU_rRNA_SA	4	12.9251	0.644377	52015.8	8	TgmtPAP1 -ATc	0.943083	SSU	SSU-1 | size=52016 | diff=0.9
SSU-1	toxo_SSU_rRNA_SA	5	13.572	0.646884	52015.8	8	TgmtPAP1 -ATc	0.943083	SSU	SSU-1 | size=52016 | diff=0.9
SSU-1	toxo_SSU_rRNA_SA	6	14.1888	0.616796	52015.8	8	TgmtPAP1 -ATc	0.943083	SSU	SSU-1 | size=52016 | diff=0.9
SSU-1	toxo_SSU_rRNA_SA	7	14.6915	0.502714	52015.8	8	TgmtPAP1 -ATc	0.943083	SSU	SSU-1 | size=52016 | diff=0.9
SSU-1	toxo_SSU_rRNA_SA	8	15.4199	0.728371	52015.8	8	TgmtPAP1 -ATc	0.943083	SSU	SSU-1 | size=52016 | diff=0.9
SSU-1	toxo_SSU_rRNA_SA	9	16.992	1.57208	52015.8	8	TgmtPAP1 -ATc	0.943083	SSU	SSU-1 | size=52016 | diff=0.9
SSU-1	toxo_SSU_rRNA_SA	10	23.18	6.18802	52015.8	8	TgmtPAP1 -ATc	0.943083	SSU	SSU-1 | size=52016 | diff=0.9
SSU-1	toxo_SSU_rRNA_SA	11	47.6776	24.4976	52015.8	8	TgmtPAP1 -ATc	0.943083	SSU	SSU-1 | size=52016 | diff=0.9
SSU-1	toxo_SSU_rRNA_SA	12	65.8881	18.2105	52015.8	8	TgmtPAP1 -ATc	0.943083	SSU	SSU-1 | size=52016 | diff=0.9
SSU-1	toxo_SSU_rRNA_SA	13	76.6821	10.7939	52015.8	8	TgmtPAP1 -ATc	0.943083	SSU	SSU-1 | size=52016 | diff=0.9
SSU-1	toxo_SSU_rRNA_SA	14	84.3607	7.67861	52015.8	8	TgmtPAP1 -ATc	0.943083	SSU	SSU-1 | size=52016 | diff=0.9
SSU-1	toxo_SSU_rRNA_SA	15	90.1576	5.79688	52015.8	8	TgmtPAP1 -ATc	0.943083	SSU	SSU-1 | size=52016 | diff=0.9
SSU-1	toxo_SSU_rRNA_SA	16	94.074	3.91641	52015.8	8	TgmtPAP1 -ATc	0.943083	SSU	SSU-1 | size=52016 | diff=0.9
SSU-1	toxo_SSU_rRNA_SA	17	96.5763	2.50229	52015.8	8	TgmtPAP1 -ATc	0.943083	SSU	SSU-1 | size=52016 | diff=0.9
SSU-1	toxo_SSU_rRNA_SA	18	98.0543	1.47805	52015.8	8	TgmtPAP1 -ATc	0.943083	SSU	SSU-1 | size=52016 | diff=0.9
SSU-1	toxo_SSU_rRNA_SA	19	98.8554	0.801083	52015.8	8	TgmtPAP1 -ATc	0.943083	SSU	SSU-1 | size=52016 | diff=0.9
SSU-10	toxo_SSU_rRNA_SJ	0	28.1374	28.1374	29722.1	1	TgmtPAP1 48H ATc	0.925156	SSU	SSU-10 | size=29722 | diff=0.9
SSU-10	toxo_SSU_rRNA_SJ	1	34.4984	6.36102	29722.1	1	TgmtPAP1 48H ATc	0.925156	SSU	SSU-10 | size=29722 | diff=0.9
SSU-10	toxo_SSU_rRNA_SJ	2	35.854	1.35563	29722.1	1	TgmtPAP1 48H ATc	0.925156	SSU	SSU-10 | size=29722 | diff=0.9
SSU-10	toxo_SSU_rRNA_SJ	3	39.2305	3.37648	29722.1	1	TgmtPAP1 48H ATc	0.925156	SSU	SSU-10 | size=29722 | diff=0.9
SSU-10	toxo_SSU_rRNA_SJ	4	46.2999	7.0694	29722.1	1	TgmtPAP1 48H ATc	0.925156	SSU	SSU-10 | size=29722 | diff=0.9
SSU-10	toxo_SSU_rRNA_SJ	5	59.4319	13.132	29722.1	1	TgmtPAP1 48H ATc	0.925156	SSU	SSU-10 | size=29722 | diff=0.9
SSU-10	toxo_SSU_rRNA_SJ	6	80.133	20.7012	29722.1	1	TgmtPAP1 48H ATc	0.925156	SSU	SSU-10 | size=29722 | diff=0.9
SSU-10	toxo_SSU_rRNA_SJ	7	91.0464	10.9133	29722.1	1	TgmtPAP1 48H ATc	0.925156	SSU	SSU-10 | size=29722 | diff=0.9
SSU-10	toxo_SSU_rRNA_SJ	8	97.3319	6.28551	29722.1	1	TgmtPAP1 48H ATc	0.925156	SSU	SSU-10 | size=29722 | diff=0.9
SSU-10	toxo_SSU_rRNA_SJ	9	98.9932	1.66127	29722.1	1	TgmtPAP1 48H ATc	0.925156	SSU	SSU-10 | size=29722 | diff=0.9
SSU-10	toxo_SSU_rRNA_SJ	0	31.6476	31.6476	29722.1	1	TgmtPAP1 -ATc	0.925156	SSU	SSU-10 | size=29722 | diff=0.9
SSU-10	toxo_SSU_rRNA_SJ	1	37.8684	6.22083	29722.1	1	TgmtPAP1 -ATc	0.925156	SSU	SSU-10 | size=29722 | diff=0.9
SSU-10	toxo_SSU_rRNA_SJ	2	38.7475	0.8791	29722.1	1	TgmtPAP1 -ATc	0.925156	SSU	SSU-10 | size=29722 | diff=0.9
SSU-10	toxo_SSU_rRNA_SJ	3	40.1093	1.36181	29722.1	1	TgmtPAP1 -ATc	0.925156	SSU	SSU-10 | size=29722 | diff=0.9
SSU-10	toxo_SSU_rRNA_SJ	4	42.6635	2.55418	29722.1	1	TgmtPAP1 -ATc	0.925156	SSU	SSU-10 | size=29722 | diff=0.9
SSU-10	toxo_SSU_rRNA_SJ	5	48.0436	5.38009	29722.1	1	TgmtPAP1 -ATc	0.925156	SSU	SSU-10 | size=29722 | diff=0.9
SSU-10	toxo_SSU_rRNA_SJ	6	58.9029	10.8593	29722.1	1	TgmtPAP1 -ATc	0.925156	SSU	SSU-10 | size=29722 | diff=0.9
SSU-10	toxo_SSU_rRNA_SJ	7	72.1054	13.2025	29722.1	1	TgmtPAP1 -ATc	0.925156	SSU	SSU-10 | size=29722 | diff=0.9
SSU-10	toxo_SSU_rRNA_SJ	8	83.5145	11.4091	29722.1	1	TgmtPAP1 -ATc	0.925156	SSU	SSU-10 | size=29722 | diff=0.9
SSU-10	toxo_SSU_rRNA_SJ	9	88.9905	5.47599	29722.1	1	TgmtPAP1 -ATc	0.925156	SSU	SSU-10 | size=29722 | diff=0.9
SSU-10	toxo_SSU_rRNA_SJ	10	92.037	3.04648	29722.1	1	TgmtPAP1 -ATc	0.925156	SSU	SSU-10 | size=29722 | diff=0.9
SSU-10	toxo_SSU_rRNA_SJ	11	94.2619	2.22492	29722.1	1	TgmtPAP1 -ATc	0.925156	SSU	SSU-10 | size=29722 | diff=0.9
SSU-10	toxo_SSU_rRNA_SJ	12	95.7963	1.53443	29722.1	1	TgmtPAP1 -ATc	0.925156	SSU	SSU-10 | size=29722 | diff=0.9
SSU-10	toxo_SSU_rRNA_SJ	13	97.0366	1.24033	29722.1	1	TgmtPAP1 -ATc	0.925156	SSU	SSU-10 | size=29722 | diff=0.9
SSU-10	toxo_SSU_rRNA_SJ	14	98.018	0.981395	29722.1	1	TgmtPAP1 -ATc	0.925156	SSU	SSU-10 | size=29722 | diff=0.9
SSU-10	toxo_SSU_rRNA_SJ	15	98.7916	0.773608	29722.1	1	TgmtPAP1 -ATc	0.925156	SSU	SSU-10 | size=29722 | diff=0.9
LSU-23	toxo_LSU_rRNA_RY	0	69.6822	69.6822	2933.59	13	TgmtPAP1 48H ATc	0.901813	LSU	LSU-23 | size=2934 | diff=0.9
LSU-23	toxo_LSU_rRNA_RY	1	86.4685	16.7863	2933.59	13	TgmtPAP1 48H ATc	0.901813	LSU	LSU-23 | size=2934 | diff=0.9
LSU-23	toxo_LSU_rRNA_RY	2	90.2614	3.79293	2933.59	13	TgmtPAP1 48H ATc	0.901813	LSU	LSU-23 | size=2934 | diff=0.9
LSU-23	toxo_LSU_rRNA_RY	3	92.3885	2.12711	2933.59	13	TgmtPAP1 48H ATc	0.901813	LSU	LSU-23 | size=2934 | diff=0.9
LSU-23	toxo_LSU_rRNA_RY	4	93.0548	0.666325	2933.59	13	TgmtPAP1 48H ATc	0.901813	LSU	LSU-23 | size=2934 | diff=0.9
LSU-23	toxo_LSU_rRNA_RY	5	93.4649	0.410046	2933.59	13	TgmtPAP1 48H ATc	0.901813	LSU	LSU-23 | size=2934 | diff=0.9
LSU-23	toxo_LSU_rRNA_RY	6	94.1312	0.666325	2933.59	13	TgmtPAP1 48H ATc	0.901813	LSU	LSU-23 | size=2934 | diff=0.9
LSU-23	toxo_LSU_rRNA_RY	7	94.695	0.563813	2933.59	13	TgmtPAP1 48H ATc	0.901813	LSU	LSU-23 | size=2934 | diff=0.9
LSU-23	toxo_LSU_rRNA_RY	8	95.387	0.691953	2933.59	13	TgmtPAP1 48H ATc	0.901813	LSU	LSU-23 | size=2934 | diff=0.9
LSU-23	toxo_LSU_rRNA_RY	9	95.8483	0.461302	2933.59	13	TgmtPAP1 48H ATc	0.901813	LSU	LSU-23 | size=2934 | diff=0.9
LSU-23	toxo_LSU_rRNA_RY	10	96.7709	0.922604	2933.59	13	TgmtPAP1 48H ATc	0.901813	LSU	LSU-23 | size=2934 | diff=0.9
LSU-23	toxo_LSU_rRNA_RY	11	97.591	0.820092	2933.59	13	TgmtPAP1 48H ATc	0.901813	LSU	LSU-23 | size=2934 | diff=0.9
LSU-23	toxo_LSU_rRNA_RY	12	98.3854	0.794464	2933.59	13	TgmtPAP1 48H ATc	0.901813	LSU	LSU-23 | size=2934 | diff=0.9
LSU-23	toxo_LSU_rRNA_RY	13	98.898	0.512558	2933.59	13	TgmtPAP1 48H ATc	0.901813	LSU	LSU-23 | size=2934 | diff=0.9
LSU-23	toxo_LSU_rRNA_RY	0	61.2358	61.2358	2933.59	13	TgmtPAP1 -ATc	0.901813	LSU	LSU-23 | size=2934 | diff=0.9
LSU-23	toxo_LSU_rRNA_RY	1	77.7129	16.4771	2933.59	13	TgmtPAP1 -ATc	0.901813	LSU	LSU-23 | size=2934 | diff=0.9
LSU-23	toxo_LSU_rRNA_RY	2	81.7092	3.99631	2933.59	13	TgmtPAP1 -ATc	0.901813	LSU	LSU-23 | size=2934 | diff=0.9
LSU-23	toxo_LSU_rRNA_RY	3	85.3059	3.59668	2933.59	13	TgmtPAP1 -ATc	0.901813	LSU	LSU-23 | size=2934 | diff=0.9
LSU-23	toxo_LSU_rRNA_RY	4	87.6114	2.30556	2933.59	13	TgmtPAP1 -ATc	0.901813	LSU	LSU-23 | size=2934 | diff=0.9
LSU-23	toxo_LSU_rRNA_RY	5	89.3329	1.72149	2933.59	13	TgmtPAP1 -ATc	0.901813	LSU	LSU-23 | size=2934 | diff=0.9
LSU-23	toxo_LSU_rRNA_RY	6	90.4703	1.13741	2933.59	13	TgmtPAP1 -ATc	0.901813	LSU	LSU-23 | size=2934 | diff=0.9
LSU-23	toxo_LSU_rRNA_RY	7	91.3926	0.922226	2933.59	13	TgmtPAP1 -ATc	0.901813	LSU	LSU-23 | size=2934 | diff=0.9
LSU-23	toxo_LSU_rRNA_RY	8	92.8681	1.47556	2933.59	13	TgmtPAP1 -ATc	0.901813	LSU	LSU-23 | size=2934 | diff=0.9
LSU-23	toxo_LSU_rRNA_RY	9	93.6366	0.768521	2933.59	13	TgmtPAP1 -ATc	0.901813	LSU	LSU-23 | size=2934 | diff=0.9
LSU-23	toxo_LSU_rRNA_RY	10	94.5896	0.952966	2933.59	13	TgmtPAP1 -ATc	0.901813	LSU	LSU-23 | size=2934 | diff=0.9
LSU-23	toxo_LSU_rRNA_RY	11	95.02	0.430372	2933.59	13	TgmtPAP1 -ATc	0.901813	LSU	LSU-23 | size=2934 | diff=0.9
LSU-23	toxo_LSU_rRNA_RY	12	95.5426	0.522595	2933.59	13	TgmtPAP1 -ATc	0.901813	LSU	LSU-23 | size=2934 | diff=0.9
LSU-23	toxo_LSU_rRNA_RY	13	95.9422	0.399631	2933.59	13	TgmtPAP1 -ATc	0.901813	LSU	LSU-23 | size=2934 | diff=0.9
LSU-23	toxo_LSU_rRNA_RY	14	96.3111	0.36889	2933.59	13	TgmtPAP1 -ATc	0.901813	LSU	LSU-23 | size=2934 | diff=0.9
LSU-23	toxo_LSU_rRNA_RY	15	96.4648	0.153704	2933.59	13	TgmtPAP1 -ATc	0.901813	LSU	LSU-23 | size=2934 | diff=0.9
LSU-23	toxo_LSU_rRNA_RY	16	96.9259	0.461113	2933.59	13	TgmtPAP1 -ATc	0.901813	LSU	LSU-23 | size=2934 | diff=0.9
LSU-23	toxo_LSU_rRNA_RY	17	97.2333	0.307409	2933.59	13	TgmtPAP1 -ATc	0.901813	LSU	LSU-23 | size=2934 | diff=0.9
LSU-23	toxo_LSU_rRNA_RY	18	97.387	0.153704	2933.59	13	TgmtPAP1 -ATc	0.901813	LSU	LSU-23 | size=2934 | diff=0.9
LSU-23	toxo_LSU_rRNA_RY	19	97.7867	0.399631	2933.59	13	TgmtPAP1 -ATc	0.901813	LSU	LSU-23 | size=2934 | diff=0.9
LSU-23	toxo_LSU_rRNA_RY	20	97.9404	0.153704	2933.59	13	TgmtPAP1 -ATc	0.901813	LSU	LSU-23 | size=2934 | diff=0.9
LSU-23	toxo_LSU_rRNA_RY	21	98.3093	0.36889	2933.59	13	TgmtPAP1 -ATc	0.901813	LSU	LSU-23 | size=2934 | diff=0.9
LSU-23	toxo_LSU_rRNA_RY	22	98.5552	0.245927	2933.59	13	TgmtPAP1 -ATc	0.901813	LSU	LSU-23 | size=2934 | diff=0.9
LSU-23	toxo_LSU_rRNA_RY	23	98.7704	0.215186	2933.59	13	TgmtPAP1 -ATc	0.901813	LSU	LSU-23 | size=2934 | diff=0.9
LSU-25	toxo_LSU_rRNA_Ra	0	33.163	33.163	13649.7	5	TgmtPAP1 48H ATc	0.836026	LSU	LSU-25 | size=13650 | diff=0.8
LSU-25	toxo_LSU_rRNA_Ra	1	45.9805	12.8174	13649.7	5	TgmtPAP1 48H ATc	0.836026	LSU	LSU-25 | size=13650 | diff=0.8
LSU-25	toxo_LSU_rRNA_Ra	2	46.9722	0.991736	13649.7	5	TgmtPAP1 48H ATc	0.836026	LSU	LSU-25 | size=13650 | diff=0.8
LSU-25	toxo_LSU_rRNA_Ra	3	47.2878	0.315552	13649.7	5	TgmtPAP1 48H ATc	0.836026	LSU	LSU-25 | size=13650 | diff=0.8
LSU-25	toxo_LSU_rRNA_Ra	4	47.7836	0.495868	13649.7	5	TgmtPAP1 48H ATc	0.836026	LSU	LSU-25 | size=13650 | diff=0.8
LSU-25	toxo_LSU_rRNA_Ra	5	48.1893	0.40571	13649.7	5	TgmtPAP1 48H ATc	0.836026	LSU	LSU-25 | size=13650 | diff=0.8
LSU-25	toxo_LSU_rRNA_Ra	6	48.595	0.40571	13649.7	5	TgmtPAP1 48H ATc	0.836026	LSU	LSU-25 | size=13650 | diff=0.8
LSU-25	toxo_LSU_rRNA_Ra	7	49.2261	0.631104	13649.7	5	TgmtPAP1 48H ATc	0.836026	LSU	LSU-25 | size=13650 | diff=0.8
LSU-25	toxo_LSU_rRNA_Ra	8	51.2998	2.07363	13649.7	5	TgmtPAP1 48H ATc	0.836026	LSU	LSU-25 | size=13650 | diff=0.8
LSU-25	toxo_LSU_rRNA_Ra	9	58.5274	7.22765	13649.7	5	TgmtPAP1 48H ATc	0.836026	LSU	LSU-25 | size=13650 | diff=0.8
LSU-25	toxo_LSU_rRNA_Ra	10	78.2569	19.7295	13649.7	5	TgmtPAP1 48H ATc	0.836026	LSU	LSU-25 | size=13650 | diff=0.8
LSU-25	toxo_LSU_rRNA_Ra	11	91.8107	13.5537	13649.7	5	TgmtPAP1 48H ATc	0.836026	LSU	LSU-25 | size=13650 | diff=0.8
LSU-25	toxo_LSU_rRNA_Ra	12	95.973	4.16228	13649.7	5	TgmtPAP1 48H ATc	0.836026	LSU	LSU-25 | size=13650 | diff=0.8
LSU-25	toxo_LSU_rRNA_Ra	13	97.8963	1.92337	13649.7	5	TgmtPAP1 48H ATc	0.836026	LSU	LSU-25 | size=13650 | diff=0.8
LSU-25	toxo_LSU_rRNA_Ra	14	98.6176	0.721262	13649.7	5	TgmtPAP1 48H ATc	0.836026	LSU	LSU-25 | size=13650 | diff=0.8
LSU-25	toxo_LSU_rRNA_Ra	0	31.9215	31.9215	13649.7	5	TgmtPAP1 -ATc	0.836026	LSU	LSU-25 | size=13650 | diff=0.8
LSU-25	toxo_LSU_rRNA_Ra	1	45.2583	13.3368	13649.7	5	TgmtPAP1 -ATc	0.836026	LSU	LSU-25 | size=13650 | diff=0.8
LSU-25	toxo_LSU_rRNA_Ra	2	46.0537	0.795455	13649.7	5	TgmtPAP1 -ATc	0.836026	LSU	LSU-25 | size=13650 | diff=0.8
LSU-25	toxo_LSU_rRNA_Ra	3	46.3533	0.299587	13649.7	5	TgmtPAP1 -ATc	0.836026	LSU	LSU-25 | size=13650 | diff=0.8
LSU-25	toxo_LSU_rRNA_Ra	4	46.5806	0.227273	13649.7	5	TgmtPAP1 -ATc	0.836026	LSU	LSU-25 | size=13650 | diff=0.8
LSU-25	toxo_LSU_rRNA_Ra	5	46.8905	0.309917	13649.7	5	TgmtPAP1 -ATc	0.836026	LSU	LSU-25 | size=13650 | diff=0.8
LSU-25	toxo_LSU_rRNA_Ra	6	47.1591	0.268595	13649.7	5	TgmtPAP1 -ATc	0.836026	LSU	LSU-25 | size=13650 | diff=0.8
LSU-25	toxo_LSU_rRNA_Ra	7	47.4174	0.258264	13649.7	5	TgmtPAP1 -ATc	0.836026	LSU	LSU-25 | size=13650 | diff=0.8
LSU-25	toxo_LSU_rRNA_Ra	8	48.0475	0.630165	13649.7	5	TgmtPAP1 -ATc	0.836026	LSU	LSU-25 | size=13650 | diff=0.8
LSU-25	toxo_LSU_rRNA_Ra	9	50.5165	2.46901	13649.7	5	TgmtPAP1 -ATc	0.836026	LSU	LSU-25 | size=13650 | diff=0.8
LSU-25	toxo_LSU_rRNA_Ra	10	60.7955	10.2789	13649.7	5	TgmtPAP1 -ATc	0.836026	LSU	LSU-25 | size=13650 | diff=0.8
LSU-25	toxo_LSU_rRNA_Ra	11	75.0207	14.2252	13649.7	5	TgmtPAP1 -ATc	0.836026	LSU	LSU-25 | size=13650 | diff=0.8
LSU-25	toxo_LSU_rRNA_Ra	12	85.9607	10.9401	13649.7	5	TgmtPAP1 -ATc	0.836026	LSU	LSU-25 | size=13650 | diff=0.8
LSU-25	toxo_LSU_rRNA_Ra	13	91.8079	5.84711	13649.7	5	TgmtPAP1 -ATc	0.836026	LSU	LSU-25 | size=13650 | diff=0.8
LSU-25	toxo_LSU_rRNA_Ra	14	94.4835	2.67562	13649.7	5	TgmtPAP1 -ATc	0.836026	LSU	LSU-25 | size=13650 | diff=0.8
LSU-25	toxo_LSU_rRNA_Ra	15	96.281	1.79752	13649.7	5	TgmtPAP1 -ATc	0.836026	LSU	LSU-25 | size=13650 | diff=0.8
LSU-25	toxo_LSU_rRNA_Ra	16	97.624	1.34298	13649.7	5	TgmtPAP1 -ATc	0.836026	LSU	LSU-25 | size=13650 | diff=0.8
LSU-25	toxo_LSU_rRNA_Ra	17	98.2955	0.671488	13649.7	5	TgmtPAP1 -ATc	0.836026	LSU	LSU-25 | size=13650 | diff=0.8
LSU-25	toxo_LSU_rRNA_Ra	18	98.9979	0.702479	13649.7	5	TgmtPAP1 -ATc	0.836026	LSU	LSU-25 | size=13650 | diff=0.8
LSU-14	toxo_LSU_rRNA_RO	0	9.59384	9.59384	2600.41	5	TgmtPAP1 48H ATc	0.817736	LSU	LSU-14 | size=2600 | diff=0.8
LSU-14	toxo_LSU_rRNA_RO	1	13.6204	4.02661	2600.41	5	TgmtPAP1 48H ATc	0.817736	LSU	LSU-14 | size=2600 | diff=0.8
LSU-14	toxo_LSU_rRNA_RO	2	18.3473	4.72689	2600.41	5	TgmtPAP1 48H ATc	0.817736	LSU	LSU-14 | size=2600 | diff=0.8
LSU-14	toxo_LSU_rRNA_RO	3	19.1527	0.805322	2600.41	5	TgmtPAP1 48H ATc	0.817736	LSU	LSU-14 | size=2600 | diff=0.8
LSU-14	toxo_LSU_rRNA_RO	4	20.098	0.945378	2600.41	5	TgmtPAP1 48H ATc	0.817736	LSU	LSU-14 | size=2600 | diff=0.8
LSU-14	toxo_LSU_rRNA_RO	5	24.93	4.83193	2600.41	5	TgmtPAP1 48H ATc	0.817736	LSU	LSU-14 | size=2600 | diff=0.8
LSU-14	toxo_LSU_rRNA_RO	6	34.4538	9.52381	2600.41	5	TgmtPAP1 48H ATc	0.817736	LSU	LSU-14 | size=2600 | diff=0.8
LSU-14	toxo_LSU_rRNA_RO	7	53.2563	18.8025	2600.41	5	TgmtPAP1 48H ATc	0.817736	LSU	LSU-14 | size=2600 | diff=0.8
LSU-14	toxo_LSU_rRNA_RO	8	73.9846	20.7283	2600.41	5	TgmtPAP1 48H ATc	0.817736	LSU	LSU-14 | size=2600 | diff=0.8
LSU-14	toxo_LSU_rRNA_RO	9	83.2633	9.27871	2600.41	5	TgmtPAP1 48H ATc	0.817736	LSU	LSU-14 | size=2600 | diff=0.8
LSU-14	toxo_LSU_rRNA_RO	10	87.465	4.20168	2600.41	5	TgmtPAP1 48H ATc	0.817736	LSU	LSU-14 | size=2600 | diff=0.8
LSU-14	toxo_LSU_rRNA_RO	11	89.4608	1.9958	2600.41	5	TgmtPAP1 48H ATc	0.817736	LSU	LSU-14 | size=2600 | diff=0.8
LSU-14	toxo_LSU_rRNA_RO	12	91.0014	1.54062	2600.41	5	TgmtPAP1 48H ATc	0.817736	LSU	LSU-14 | size=2600 | diff=0.8
LSU-14	toxo_LSU_rRNA_RO	13	93.2423	2.2409	2600.41	5	TgmtPAP1 48H ATc	0.817736	LSU	LSU-14 | size=2600 | diff=0.8
LSU-14	toxo_LSU_rRNA_RO	14	95.5882	2.34594	2600.41	5	TgmtPAP1 48H ATc	0.817736	LSU	LSU-14 | size=2600 | diff=0.8
LSU-14	toxo_LSU_rRNA_RO	15	96.5686	0.980392	2600.41	5	TgmtPAP1 48H ATc	0.817736	LSU	LSU-14 | size=2600 | diff=0.8
LSU-14	toxo_LSU_rRNA_RO	16	98.0392	1.47059	2600.41	5	TgmtPAP1 48H ATc	0.817736	LSU	LSU-14 | size=2600 | diff=0.8
LSU-14	toxo_LSU_rRNA_RO	17	98.6345	0.595238	2600.41	5	TgmtPAP1 48H ATc	0.817736	LSU	LSU-14 | size=2600 | diff=0.8
LSU-14	toxo_LSU_rRNA_RO	0	10.1792	10.1792	2600.41	5	TgmtPAP1 -ATc	0.817736	LSU	LSU-14 | size=2600 | diff=0.8
LSU-14	toxo_LSU_rRNA_RO	1	15.421	5.2418	2600.41	5	TgmtPAP1 -ATc	0.817736	LSU	LSU-14 | size=2600 | diff=0.8
LSU-14	toxo_LSU_rRNA_RO	2	17.9236	2.50254	2600.41	5	TgmtPAP1 -ATc	0.817736	LSU	LSU-14 | size=2600 | diff=0.8
LSU-14	toxo_LSU_rRNA_RO	3	18.5999	0.676361	2600.41	5	TgmtPAP1 -ATc	0.817736	LSU	LSU-14 | size=2600 | diff=0.8
LSU-14	toxo_LSU_rRNA_RO	4	19.3101	0.710179	2600.41	5	TgmtPAP1 -ATc	0.817736	LSU	LSU-14 | size=2600 | diff=0.8
LSU-14	toxo_LSU_rRNA_RO	5	21.1363	1.82618	2600.41	5	TgmtPAP1 -ATc	0.817736	LSU	LSU-14 | size=2600 | diff=0.8
LSU-14	toxo_LSU_rRNA_RO	6	25.3297	4.19344	2600.41	5	TgmtPAP1 -ATc	0.817736	LSU	LSU-14 | size=2600 | diff=0.8
LSU-14	toxo_LSU_rRNA_RO	7	39.3304	14.0007	2600.41	5	TgmtPAP1 -ATc	0.817736	LSU	LSU-14 | size=2600 | diff=0.8
LSU-14	toxo_LSU_rRNA_RO	8	59.0463	19.7159	2600.41	5	TgmtPAP1 -ATc	0.817736	LSU	LSU-14 | size=2600 | diff=0.8
LSU-14	toxo_LSU_rRNA_RO	9	71.0179	11.9716	2600.41	5	TgmtPAP1 -ATc	0.817736	LSU	LSU-14 | size=2600 | diff=0.8
LSU-14	toxo_LSU_rRNA_RO	10	78.3226	7.3047	2600.41	5	TgmtPAP1 -ATc	0.817736	LSU	LSU-14 | size=2600 | diff=0.8
LSU-14	toxo_LSU_rRNA_RO	11	82.9219	4.59926	2600.41	5	TgmtPAP1 -ATc	0.817736	LSU	LSU-14 | size=2600 | diff=0.8
LSU-14	toxo_LSU_rRNA_RO	12	86.9462	4.02435	2600.41	5	TgmtPAP1 -ATc	0.817736	LSU	LSU-14 | size=2600 | diff=0.8
LSU-14	toxo_LSU_rRNA_RO	13	90.328	3.38181	2600.41	5	TgmtPAP1 -ATc	0.817736	LSU	LSU-14 | size=2600 | diff=0.8
LSU-14	toxo_LSU_rRNA_RO	14	92.9658	2.63781	2600.41	5	TgmtPAP1 -ATc	0.817736	LSU	LSU-14 | size=2600 | diff=0.8
LSU-14	toxo_LSU_rRNA_RO	15	95.0287	2.0629	2600.41	5	TgmtPAP1 -ATc	0.817736	LSU	LSU-14 | size=2600 | diff=0.8
LSU-14	toxo_LSU_rRNA_RO	16	97.396	2.36726	2600.41	5	TgmtPAP1 -ATc	0.817736	LSU	LSU-14 | size=2600 | diff=0.8
LSU-14	toxo_LSU_rRNA_RO	17	98.2415	0.845451	2600.41	5	TgmtPAP1 -ATc	0.817736	LSU	LSU-14 | size=2600 | diff=0.8
LSU-14	toxo_LSU_rRNA_RO	18	98.9855	0.743997	2600.41	5	TgmtPAP1 -ATc	0.817736	LSU	LSU-14 | size=2600 | diff=0.8
LSU-6	toxo_LSU_rRNA_RF	0	9.86699	9.86699	112287	2	TgmtPAP1 48H ATc	0.444595	LSU	LSU-6 | size=112287 | diff=0.4
LSU-6	toxo_LSU_rRNA_RF	1	21.4254	11.5584	112287	2	TgmtPAP1 48H ATc	0.444595	LSU	LSU-6 | size=112287 | diff=0.4
LSU-6	toxo_LSU_rRNA_RF	2	81.1087	59.6833	112287	2	TgmtPAP1 48H ATc	0.444595	LSU	LSU-6 | size=112287 | diff=0.4
LSU-6	toxo_LSU_rRNA_RF	3	87.2267	6.11807	112287	2	TgmtPAP1 48H ATc	0.444595	LSU	LSU-6 | size=112287 | diff=0.4
LSU-6	toxo_LSU_rRNA_RF	4	89.2964	2.06967	112287	2	TgmtPAP1 48H ATc	0.444595	LSU	LSU-6 | size=112287 | diff=0.4
LSU-6	toxo_LSU_rRNA_RF	5	90.4252	1.1288	112287	2	TgmtPAP1 48H ATc	0.444595	LSU	LSU-6 | size=112287 | diff=0.4
LSU-6	toxo_LSU_rRNA_RF	6	92.8101	2.38491	112287	2	TgmtPAP1 48H ATc	0.444595	LSU	LSU-6 | size=112287 | diff=0.4
LSU-6	toxo_LSU_rRNA_RF	7	93.8043	0.994217	112287	2	TgmtPAP1 48H ATc	0.444595	LSU	LSU-6 | size=112287 | diff=0.4
LSU-6	toxo_LSU_rRNA_RF	8	95.115	1.31067	112287	2	TgmtPAP1 48H ATc	0.444595	LSU	LSU-6 | size=112287 | diff=0.4
LSU-6	toxo_LSU_rRNA_RF	9	98.4699	3.35487	112287	2	TgmtPAP1 48H ATc	0.444595	LSU	LSU-6 | size=112287 | diff=0.4
LSU-6	toxo_LSU_rRNA_RF	0	7.46548	7.46548	112287	2	TgmtPAP1 -ATc	0.444595	LSU	LSU-6 | size=112287 | diff=0.4
LSU-6	toxo_LSU_rRNA_RF	1	14.5922	7.12668	112287	2	TgmtPAP1 -ATc	0.444595	LSU	LSU-6 | size=112287 | diff=0.4
LSU-6	toxo_LSU_rRNA_RF	2	74.9655	60.3734	112287	2	TgmtPAP1 -ATc	0.444595	LSU	LSU-6 | size=112287 | diff=0.4
LSU-6	toxo_LSU_rRNA_RF	3	82.6285	7.66297	112287	2	TgmtPAP1 -ATc	0.444595	LSU	LSU-6 | size=112287 | diff=0.4
LSU-6	toxo_LSU_rRNA_RF	4	85.4751	2.84659	112287	2	TgmtPAP1 -ATc	0.444595	LSU	LSU-6 | size=112287 | diff=0.4
LSU-6	toxo_LSU_rRNA_RF	5	87.238	1.76294	112287	2	TgmtPAP1 -ATc	0.444595	LSU	LSU-6 | size=112287 | diff=0.4
LSU-6	toxo_LSU_rRNA_RF	6	89.6505	2.41245	112287	2	TgmtPAP1 -ATc	0.444595	LSU	LSU-6 | size=112287 | diff=0.4
LSU-6	toxo_LSU_rRNA_RF	7	90.8763	1.2258	112287	2	TgmtPAP1 -ATc	0.444595	LSU	LSU-6 | size=112287 | diff=0.4
LSU-6	toxo_LSU_rRNA_RF	8	92.3566	1.48033	112287	2	TgmtPAP1 -ATc	0.444595	LSU	LSU-6 | size=112287 | diff=0.4
LSU-6	toxo_LSU_rRNA_RF	9	96.2979	3.9413	112287	2	TgmtPAP1 -ATc	0.444595	LSU	LSU-6 | size=112287 | diff=0.4
LSU-6	toxo_LSU_rRNA_RF	10	97.3867	1.08875	112287	2	TgmtPAP1 -ATc	0.444595	LSU	LSU-6 | size=112287 | diff=0.4
LSU-6	toxo_LSU_rRNA_RF	11	97.9936	0.606943	112287	2	TgmtPAP1 -ATc	0.444595	LSU	LSU-6 | size=112287 | diff=0.4
LSU-6	toxo_LSU_rRNA_RF	12	98.4269	0.433287	112287	2	TgmtPAP1 -ATc	0.444595	LSU	LSU-6 | size=112287 | diff=0.4
LSU-6	toxo_LSU_rRNA_RF	13	98.8815	0.454569	112287	2	TgmtPAP1 -ATc	0.444595	LSU	LSU-6 | size=112287 | diff=0.4
LSU-27	toxo_LSU_rRNA_Rc	0	83.8902	83.8902	20034.3	12	TgmtPAP1 48H ATc	0.411632	LSU	LSU-27 | size=20034 | diff=0.4
LSU-27	toxo_LSU_rRNA_Rc	1	92.2819	8.39169	20034.3	12	TgmtPAP1 48H ATc	0.411632	LSU	LSU-27 | size=20034 | diff=0.4
LSU-27	toxo_LSU_rRNA_Rc	2	92.5902	0.308266	20034.3	12	TgmtPAP1 48H ATc	0.411632	LSU	LSU-27 | size=20034 | diff=0.4
LSU-27	toxo_LSU_rRNA_Rc	3	92.6587	0.0685036	20034.3	12	TgmtPAP1 48H ATc	0.411632	LSU	LSU-27 | size=20034 | diff=0.4
LSU-27	toxo_LSU_rRNA_Rc	4	92.7653	0.106561	20034.3	12	TgmtPAP1 48H ATc	0.411632	LSU	LSU-27 | size=20034 | diff=0.4
LSU-27	toxo_LSU_rRNA_Rc	5	92.8756	0.110367	20034.3	12	TgmtPAP1 48H ATc	0.411632	LSU	LSU-27 | size=20034 | diff=0.4
LSU-27	toxo_LSU_rRNA_Rc	6	93.0964	0.220734	20034.3	12	TgmtPAP1 48H ATc	0.411632	LSU	LSU-27 | size=20034 | diff=0.4
LSU-27	toxo_LSU_rRNA_Rc	7	93.2562	0.159842	20034.3	12	TgmtPAP1 48H ATc	0.411632	LSU	LSU-27 | size=20034 | diff=0.4
LSU-27	toxo_LSU_rRNA_Rc	8	93.5531	0.296849	20034.3	12	TgmtPAP1 48H ATc	0.411632	LSU	LSU-27 | size=20034 | diff=0.4
LSU-27	toxo_LSU_rRNA_Rc	9	94.2267	0.673619	20034.3	12	TgmtPAP1 48H ATc	0.411632	LSU	LSU-27 | size=20034 | diff=0.4
LSU-27	toxo_LSU_rRNA_Rc	10	95.6462	1.41955	20034.3	12	TgmtPAP1 48H ATc	0.411632	LSU	LSU-27 | size=20034 | diff=0.4
LSU-27	toxo_LSU_rRNA_Rc	11	96.7956	1.14934	20034.3	12	TgmtPAP1 48H ATc	0.411632	LSU	LSU-27 | size=20034 | diff=0.4
LSU-27	toxo_LSU_rRNA_Rc	12	97.7812	0.98569	20034.3	12	TgmtPAP1 48H ATc	0.411632	LSU	LSU-27 | size=20034 | diff=0.4
LSU-27	toxo_LSU_rRNA_Rc	13	98.5843	0.803014	20034.3	12	TgmtPAP1 48H ATc	0.411632	LSU	LSU-27 | size=20034 | diff=0.4
LSU-27	toxo_LSU_rRNA_Rc	0	82.4233	82.4233	20034.3	12	TgmtPAP1 -ATc	0.411632	LSU	LSU-27 | size=20034 | diff=0.4
LSU-27	toxo_LSU_rRNA_Rc	1	90.4235	8.00023	20034.3	12	TgmtPAP1 -ATc	0.411632	LSU	LSU-27 | size=20034 | diff=0.4
LSU-27	toxo_LSU_rRNA_Rc	2	90.7354	0.311844	20034.3	12	TgmtPAP1 -ATc	0.411632	LSU	LSU-27 | size=20034 | diff=0.4
LSU-27	toxo_LSU_rRNA_Rc	3	90.8289	0.0935533	20034.3	12	TgmtPAP1 -ATc	0.411632	LSU	LSU-27 | size=20034 | diff=0.4
LSU-27	toxo_LSU_rRNA_Rc	4	90.9253	0.0963883	20034.3	12	TgmtPAP1 -ATc	0.411632	LSU	LSU-27 | size=20034 | diff=0.4
LSU-27	toxo_LSU_rRNA_Rc	5	90.9622	0.0368543	20034.3	12	TgmtPAP1 -ATc	0.411632	LSU	LSU-27 | size=20034 | diff=0.4
LSU-27	toxo_LSU_rRNA_Rc	6	91.0614	0.0992232	20034.3	12	TgmtPAP1 -ATc	0.411632	LSU	LSU-27 | size=20034 | diff=0.4
LSU-27	toxo_LSU_rRNA_Rc	7	91.1465	0.0850485	20034.3	12	TgmtPAP1 -ATc	0.411632	LSU	LSU-27 | size=20034 | diff=0.4
LSU-27	toxo_LSU_rRNA_Rc	8	91.2655	0.119068	20034.3	12	TgmtPAP1 -ATc	0.411632	LSU	LSU-27 | size=20034 | diff=0.4
LSU-27	toxo_LSU_rRNA_Rc	9	91.4725	0.206951	20034.3	12	TgmtPAP1 -ATc	0.411632	LSU	LSU-27 | size=20034 | diff=0.4
LSU-27	toxo_LSU_rRNA_Rc	10	92.0536	0.581165	20034.3	12	TgmtPAP1 -ATc	0.411632	LSU	LSU-27 | size=20034 | diff=0.4
LSU-27	toxo_LSU_rRNA_Rc	11	93.0062	0.952543	20034.3	12	TgmtPAP1 -ATc	0.411632	LSU	LSU-27 | size=20034 | diff=0.4
LSU-27	toxo_LSU_rRNA_Rc	12	94.1118	1.10563	20034.3	12	TgmtPAP1 -ATc	0.411632	LSU	LSU-27 | size=20034 | diff=0.4
LSU-27	toxo_LSU_rRNA_Rc	13	95.3507	1.23887	20034.3	12	TgmtPAP1 -ATc	0.411632	LSU	LSU-27 | size=20034 | diff=0.4
LSU-27	toxo_LSU_rRNA_Rc	14	96.6463	1.29557	20034.3	12	TgmtPAP1 -ATc	0.411632	LSU	LSU-27 | size=20034 | diff=0.4
LSU-27	toxo_LSU_rRNA_Rc	15	97.7632	1.11697	20034.3	12	TgmtPAP1 -ATc	0.411632	LSU	LSU-27 | size=20034 | diff=0.4
LSU-27	toxo_LSU_rRNA_Rc	16	98.5598	0.796621	20034.3	12	TgmtPAP1 -ATc	0.411632	LSU	LSU-27 | size=20034 | diff=0.4
LSU-11	toxo_LSU_rRNA_RL	0	35.7226	35.7226	20935.1	0	TgmtPAP1 48H ATc	0.362931	LSU	LSU-11 | size=20935 | diff=0.4
LSU-11	toxo_LSU_rRNA_RL	1	87.8855	52.1629	20935.1	0	TgmtPAP1 48H ATc	0.362931	LSU	LSU-11 | size=20935 | diff=0.4
LSU-11	toxo_LSU_rRNA_RL	2	95.4413	7.55577	20935.1	0	TgmtPAP1 48H ATc	0.362931	LSU	LSU-11 | size=20935 | diff=0.4
LSU-11	toxo_LSU_rRNA_RL	3	97.5461	2.10475	20935.1	0	TgmtPAP1 48H ATc	0.362931	LSU	LSU-11 | size=20935 | diff=0.4
LSU-11	toxo_LSU_rRNA_RL	4	98.6033	1.05723	20935.1	0	TgmtPAP1 48H ATc	0.362931	LSU	LSU-11 | size=20935 | diff=0.4
LSU-11	toxo_LSU_rRNA_RL	5	98.904	0.300679	20935.1	0	TgmtPAP1 48H ATc	0.362931	LSU	LSU-11 | size=20935 | diff=0.4
LSU-11	toxo_LSU_rRNA_RL	0	33.6475	33.6475	20935.1	0	TgmtPAP1 -ATc	0.362931	LSU	LSU-11 | size=20935 | diff=0.4
LSU-11	toxo_LSU_rRNA_RL	1	81.4228	47.7754	20935.1	0	TgmtPAP1 -ATc	0.362931	LSU	LSU-11 | size=20935 | diff=0.4
LSU-11	toxo_LSU_rRNA_RL	2	90.4835	9.06071	20935.1	0	TgmtPAP1 -ATc	0.362931	LSU	LSU-11 | size=20935 | diff=0.4
LSU-11	toxo_LSU_rRNA_RL	3	92.9476	2.46408	20935.1	0	TgmtPAP1 -ATc	0.362931	LSU	LSU-11 | size=20935 | diff=0.4
LSU-11	toxo_LSU_rRNA_RL	4	95.18	2.23235	20935.1	0	TgmtPAP1 -ATc	0.362931	LSU	LSU-11 | size=20935 | diff=0.4
LSU-11	toxo_LSU_rRNA_RL	5	95.852	0.672022	20935.1	0	TgmtPAP1 -ATc	0.362931	LSU	LSU-11 | size=20935 | diff=0.4
LSU-11	toxo_LSU_rRNA_RL	6	96.6322	0.780164	20935.1	0	TgmtPAP1 -ATc	0.362931	LSU	LSU-11 | size=20935 | diff=0.4
LSU-11	toxo_LSU_rRNA_RL	7	97.1729	0.540708	20935.1	0	TgmtPAP1 -ATc	0.362931	LSU	LSU-11 | size=20935 | diff=0.4
LSU-11	toxo_LSU_rRNA_RL	8	97.7368	0.563881	20935.1	0	TgmtPAP1 -ATc	0.362931	LSU	LSU-11 | size=20935 | diff=0.4
LSU-11	toxo_LSU_rRNA_RL	9	98.3161	0.57933	20935.1	0	TgmtPAP1 -ATc	0.362931	LSU	LSU-11 | size=20935 | diff=0.4
LSU-11	toxo_LSU_rRNA_RL	10	98.795	0.478912	20935.1	0	TgmtPAP1 -ATc	0.362931	LSU	LSU-11 | size=20935 | diff=0.4
LSU-9	toxo_LSU_rRNA_RJ	0	18.3672	18.3672	70442.8	3	TgmtPAP1 48H ATc	0.288608	LSU	LSU-9 | size=70443 | diff=0.3
LSU-9	toxo_LSU_rRNA_RJ	1	20.5489	2.18163	70442.8	3	TgmtPAP1 48H ATc	0.288608	LSU	LSU-9 | size=70443 | diff=0.3
LSU-9	toxo_LSU_rRNA_RJ	2	23.0072	2.45831	70442.8	3	TgmtPAP1 48H ATc	0.288608	LSU	LSU-9 | size=70443 | diff=0.3
LSU-9	toxo_LSU_rRNA_RJ	3	75.7646	52.7574	70442.8	3	TgmtPAP1 48H ATc	0.288608	LSU	LSU-9 | size=70443 | diff=0.3
LSU-9	toxo_LSU_rRNA_RJ	4	96.706	20.9414	70442.8	3	TgmtPAP1 48H ATc	0.288608	LSU	LSU-9 | size=70443 | diff=0.3
LSU-9	toxo_LSU_rRNA_RJ	0	11.32	11.32	70442.8	3	TgmtPAP1 -ATc	0.288608	LSU	LSU-9 | size=70443 | diff=0.3
LSU-9	toxo_LSU_rRNA_RJ	1	13.1929	1.87286	70442.8	3	TgmtPAP1 -ATc	0.288608	LSU	LSU-9 | size=70443 | diff=0.3
LSU-9	toxo_LSU_rRNA_RJ	2	15.6512	2.45832	70442.8	3	TgmtPAP1 -ATc	0.288608	LSU	LSU-9 | size=70443 | diff=0.3
LSU-9	toxo_LSU_rRNA_RJ	3	66.8048	51.1536	70442.8	3	TgmtPAP1 -ATc	0.288608	LSU	LSU-9 | size=70443 | diff=0.3
LSU-9	toxo_LSU_rRNA_RJ	4	98.0957	31.2909	70442.8	3	TgmtPAP1 -ATc	0.288608	LSU	LSU-9 | size=70443 | diff=0.3
LSU-21	toxo_LSU_rRNA_RW	0	69.3182	69.3182	4363.92	0	TgmtPAP1 48H ATc	0.285626	LSU	LSU-21 | size=4364 | diff=0.3
LSU-21	toxo_LSU_rRNA_RW	1	81.6414	12.3232	4363.92	0	TgmtPAP1 48H ATc	0.285626	LSU	LSU-21 | size=4364 | diff=0.3
LSU-21	toxo_LSU_rRNA_RW	2	82.3485	0.707071	4363.92	0	TgmtPAP1 48H ATc	0.285626	LSU	LSU-21 | size=4364 | diff=0.3
LSU-21	toxo_LSU_rRNA_RW	3	82.8788	0.530303	4363.92	0	TgmtPAP1 48H ATc	0.285626	LSU	LSU-21 | size=4364 | diff=0.3
LSU-21	toxo_LSU_rRNA_RW	4	85.5556	2.67677	4363.92	0	TgmtPAP1 48H ATc	0.285626	LSU	LSU-21 | size=4364 | diff=0.3
LSU-21	toxo_LSU_rRNA_RW	5	91.5909	6.03535	4363.92	0	TgmtPAP1 48H ATc	0.285626	LSU	LSU-21 | size=4364 | diff=0.3
LSU-21	toxo_LSU_rRNA_RW	6	96.1869	4.59596	4363.92	0	TgmtPAP1 48H ATc	0.285626	LSU	LSU-21 | size=4364 | diff=0.3
LSU-21	toxo_LSU_rRNA_RW	7	98.4596	2.27273	4363.92	0	TgmtPAP1 48H ATc	0.285626	LSU	LSU-21 | size=4364 | diff=0.3
LSU-21	toxo_LSU_rRNA_RW	0	67.3882	67.3882	4363.92	0	TgmtPAP1 -ATc	0.285626	LSU	LSU-21 | size=4364 | diff=0.3
LSU-21	toxo_LSU_rRNA_RW	1	78.4422	11.0539	4363.92	0	TgmtPAP1 -ATc	0.285626	LSU	LSU-21 | size=4364 | diff=0.3
LSU-21	toxo_LSU_rRNA_RW	2	79.2761	0.833925	4363.92	0	TgmtPAP1 -ATc	0.285626	LSU	LSU-21 | size=4364 | diff=0.3
LSU-21	toxo_LSU_rRNA_RW	3	79.6309	0.354862	4363.92	0	TgmtPAP1 -ATc	0.285626	LSU	LSU-21 | size=4364 | diff=0.3
LSU-21	toxo_LSU_rRNA_RW	4	83.0908	3.4599	4363.92	0	TgmtPAP1 -ATc	0.285626	LSU	LSU-21 | size=4364 | diff=0.3
LSU-21	toxo_LSU_rRNA_RW	5	89.5316	6.44074	4363.92	0	TgmtPAP1 -ATc	0.285626	LSU	LSU-21 | size=4364 | diff=0.3
LSU-21	toxo_LSU_rRNA_RW	6	93.8432	4.31157	4363.92	0	TgmtPAP1 -ATc	0.285626	LSU	LSU-21 | size=4364 | diff=0.3
LSU-21	toxo_LSU_rRNA_RW	7	95.7771	1.934	4363.92	0	TgmtPAP1 -ATc	0.285626	LSU	LSU-21 | size=4364 | diff=0.3
LSU-21	toxo_LSU_rRNA_RW	8	97.2676	1.49042	4363.92	0	TgmtPAP1 -ATc	0.285626	LSU	LSU-21 | size=4364 | diff=0.3
LSU-21	toxo_LSU_rRNA_RW	9	97.9595	0.69198	4363.92	0	TgmtPAP1 -ATc	0.285626	LSU	LSU-21 | size=4364 | diff=0.3
LSU-21	toxo_LSU_rRNA_RW	10	98.4564	0.496806	4363.92	0	TgmtPAP1 -ATc	0.285626	LSU	LSU-21 | size=4364 | diff=0.3
LSU-21	toxo_LSU_rRNA_RW	11	98.6693	0.212917	4363.92	0	TgmtPAP1 -ATc	0.285626	LSU	LSU-21 | size=4364 | diff=0.3
LSU-21	toxo_LSU_rRNA_RW	12	98.8644	0.195174	4363.92	0	TgmtPAP1 -ATc	0.285626	LSU	LSU-21 | size=4364 | diff=0.3
SSU-6	toxo_SSU_rRNA_SF	0	72.3784	72.3784	3508.57	0	TgmtPAP1 48H ATc	0.0834799	SSU	SSU-6 | size=3509 | diff=0.1
SSU-6	toxo_SSU_rRNA_SF	1	85.2204	12.8419	3508.57	0	TgmtPAP1 48H ATc	0.0834799	SSU	SSU-6 | size=3509 | diff=0.1
SSU-6	toxo_SSU_rRNA_SF	2	85.6003	0.379939	3508.57	0	TgmtPAP1 48H ATc	0.0834799	SSU	SSU-6 | size=3509 | diff=0.1
SSU-6	toxo_SSU_rRNA_SF	3	85.7523	0.151976	3508.57	0	TgmtPAP1 48H ATc	0.0834799	SSU	SSU-6 | size=3509 | diff=0.1
SSU-6	toxo_SSU_rRNA_SF	4	86.0182	0.265957	3508.57	0	TgmtPAP1 48H ATc	0.0834799	SSU	SSU-6 | size=3509 | diff=0.1
SSU-6	toxo_SSU_rRNA_SF	5	86.6261	0.607903	3508.57	0	TgmtPAP1 48H ATc	0.0834799	SSU	SSU-6 | size=3509 | diff=0.1
SSU-6	toxo_SSU_rRNA_SF	6	87.31	0.683891	3508.57	0	TgmtPAP1 48H ATc	0.0834799	SSU	SSU-6 | size=3509 | diff=0.1
SSU-6	toxo_SSU_rRNA_SF	7	87.614	0.303951	3508.57	0	TgmtPAP1 48H ATc	0.0834799	SSU	SSU-6 | size=3509 | diff=0.1
SSU-6	toxo_SSU_rRNA_SF	8	88.0699	0.455927	3508.57	0	TgmtPAP1 48H ATc	0.0834799	SSU	SSU-6 | size=3509 | diff=0.1
SSU-6	toxo_SSU_rRNA_SF	9	88.5638	0.493921	3508.57	0	TgmtPAP1 48H ATc	0.0834799	SSU	SSU-6 | size=3509 | diff=0.1
SSU-6	toxo_SSU_rRNA_SF	10	89.7796	1.21581	3508.57	0	TgmtPAP1 48H ATc	0.0834799	SSU	SSU-6 | size=3509 | diff=0.1
SSU-6	toxo_SSU_rRNA_SF	11	90.9954	1.21581	3508.57	0	TgmtPAP1 48H ATc	0.0834799	SSU	SSU-6 | size=3509 | diff=0.1
SSU-6	toxo_SSU_rRNA_SF	12	91.6033	0.607903	3508.57	0	TgmtPAP1 48H ATc	0.0834799	SSU	SSU-6 | size=3509 | diff=0.1
SSU-6	toxo_SSU_rRNA_SF	13	92.3632	0.759878	3508.57	0	TgmtPAP1 48H ATc	0.0834799	SSU	SSU-6 | size=3509 | diff=0.1
SSU-6	toxo_SSU_rRNA_SF	14	93.845	1.48176	3508.57	0	TgmtPAP1 48H ATc	0.0834799	SSU	SSU-6 | size=3509 | diff=0.1
SSU-6	toxo_SSU_rRNA_SF	15	96.0486	2.20365	3508.57	0	TgmtPAP1 48H ATc	0.0834799	SSU	SSU-6 | size=3509 | diff=0.1
SSU-6	toxo_SSU_rRNA_SF	16	97.9483	1.8997	3508.57	0	TgmtPAP1 48H ATc	0.0834799	SSU	SSU-6 | size=3509 | diff=0.1
SSU-6	toxo_SSU_rRNA_SF	17	98.7082	0.759878	3508.57	0	TgmtPAP1 48H ATc	0.0834799	SSU	SSU-6 | size=3509 | diff=0.1
SSU-6	toxo_SSU_rRNA_SF	0	74.8201	74.8201	3508.57	0	TgmtPAP1 -ATc	0.0834799	SSU	SSU-6 | size=3509 | diff=0.1
SSU-6	toxo_SSU_rRNA_SF	1	86.9878	12.1677	3508.57	0	TgmtPAP1 -ATc	0.0834799	SSU	SSU-6 | size=3509 | diff=0.1
SSU-6	toxo_SSU_rRNA_SF	2	87.2693	0.281514	3508.57	0	TgmtPAP1 -ATc	0.0834799	SSU	SSU-6 | size=3509 | diff=0.1
SSU-6	toxo_SSU_rRNA_SF	3	87.7072	0.437911	3508.57	0	TgmtPAP1 -ATc	0.0834799	SSU	SSU-6 | size=3509 | diff=0.1
SSU-6	toxo_SSU_rRNA_SF	4	87.8323	0.125117	3508.57	0	TgmtPAP1 -ATc	0.0834799	SSU	SSU-6 | size=3509 | diff=0.1
SSU-6	toxo_SSU_rRNA_SF	5	88.2077	0.375352	3508.57	0	TgmtPAP1 -ATc	0.0834799	SSU	SSU-6 | size=3509 | diff=0.1
SSU-6	toxo_SSU_rRNA_SF	6	88.3641	0.156397	3508.57	0	TgmtPAP1 -ATc	0.0834799	SSU	SSU-6 | size=3509 | diff=0.1
SSU-6	toxo_SSU_rRNA_SF	7	88.6143	0.250235	3508.57	0	TgmtPAP1 -ATc	0.0834799	SSU	SSU-6 | size=3509 | diff=0.1
SSU-6	toxo_SSU_rRNA_SF	8	88.8646	0.250235	3508.57	0	TgmtPAP1 -ATc	0.0834799	SSU	SSU-6 | size=3509 | diff=0.1
SSU-6	toxo_SSU_rRNA_SF	9	89.021	0.156397	3508.57	0	TgmtPAP1 -ATc	0.0834799	SSU	SSU-6 | size=3509 | diff=0.1
SSU-6	toxo_SSU_rRNA_SF	10	89.4276	0.406631	3508.57	0	TgmtPAP1 -ATc	0.0834799	SSU	SSU-6 | size=3509 | diff=0.1
SSU-6	toxo_SSU_rRNA_SF	11	89.7091	0.281514	3508.57	0	TgmtPAP1 -ATc	0.0834799	SSU	SSU-6 | size=3509 | diff=0.1
SSU-6	toxo_SSU_rRNA_SF	12	90.0845	0.375352	3508.57	0	TgmtPAP1 -ATc	0.0834799	SSU	SSU-6 | size=3509 | diff=0.1
SSU-6	toxo_SSU_rRNA_SF	13	90.3972	0.312793	3508.57	0	TgmtPAP1 -ATc	0.0834799	SSU	SSU-6 | size=3509 | diff=0.1
SSU-6	toxo_SSU_rRNA_SF	14	91.1792	0.781983	3508.57	0	TgmtPAP1 -ATc	0.0834799	SSU	SSU-6 | size=3509 | diff=0.1
SSU-6	toxo_SSU_rRNA_SF	15	92.5555	1.37629	3508.57	0	TgmtPAP1 -ATc	0.0834799	SSU	SSU-6 | size=3509 | diff=0.1
SSU-6	toxo_SSU_rRNA_SF	16	94.2759	1.72036	3508.57	0	TgmtPAP1 -ATc	0.0834799	SSU	SSU-6 | size=3509 | diff=0.1
SSU-6	toxo_SSU_rRNA_SF	17	95.7147	1.43885	3508.57	0	TgmtPAP1 -ATc	0.0834799	SSU	SSU-6 | size=3509 | diff=0.1
SSU-6	toxo_SSU_rRNA_SF	18	97.4664	1.75164	3508.57	0	TgmtPAP1 -ATc	0.0834799	SSU	SSU-6 | size=3509 | diff=0.1
SSU-6	toxo_SSU_rRNA_SF	19	98.5924	1.12606	3508.57	0	TgmtPAP1 -ATc	0.0834799	SSU	SSU-6 | size=3509 | diff=0.1
LSU-28	toxo_LSU_rRNA_Rd	0	70.1783	70.1783	2807.33	2	TgmtPAP1 48H ATc	0.0712986	LSU	LSU-28 | size=2807 | diff=0.1
LSU-28	toxo_LSU_rRNA_Rd	1	87.7229	17.5446	2807.33	2	TgmtPAP1 48H ATc	0.0712986	LSU	LSU-28 | size=2807 | diff=0.1
LSU-28	toxo_LSU_rRNA_Rd	2	89.2626	1.53971	2807.33	2	TgmtPAP1 48H ATc	0.0712986	LSU	LSU-28 | size=2807 | diff=0.1
LSU-28	toxo_LSU_rRNA_Rd	3	91.2075	1.94489	2807.33	2	TgmtPAP1 48H ATc	0.0712986	LSU	LSU-28 | size=2807 | diff=0.1
LSU-28	toxo_LSU_rRNA_Rd	4	93.9222	2.71475	2807.33	2	TgmtPAP1 48H ATc	0.0712986	LSU	LSU-28 | size=2807 | diff=0.1
LSU-28	toxo_LSU_rRNA_Rd	5	96.2318	2.30956	2807.33	2	TgmtPAP1 48H ATc	0.0712986	LSU	LSU-28 | size=2807 | diff=0.1
LSU-28	toxo_LSU_rRNA_Rd	6	98.0956	1.86386	2807.33	2	TgmtPAP1 48H ATc	0.0712986	LSU	LSU-28 | size=2807 | diff=0.1
LSU-28	toxo_LSU_rRNA_Rd	7	98.7844	0.688817	2807.33	2	TgmtPAP1 48H ATc	0.0712986	LSU	LSU-28 | size=2807 | diff=0.1
LSU-28	toxo_LSU_rRNA_Rd	8	98.9465	0.162075	2807.33	2	TgmtPAP1 48H ATc	0.0712986	LSU	LSU-28 | size=2807 | diff=0.1
LSU-28	toxo_LSU_rRNA_Rd	0	74.0034	74.0034	2807.33	2	TgmtPAP1 -ATc	0.0712986	LSU	LSU-28 | size=2807 | diff=0.1
LSU-28	toxo_LSU_rRNA_Rd	1	90.4259	16.4225	2807.33	2	TgmtPAP1 -ATc	0.0712986	LSU	LSU-28 | size=2807 | diff=0.1
LSU-28	toxo_LSU_rRNA_Rd	2	91.2436	0.817717	2807.33	2	TgmtPAP1 -ATc	0.0712986	LSU	LSU-28 | size=2807 | diff=0.1
LSU-28	toxo_LSU_rRNA_Rd	3	91.5503	0.306644	2807.33	2	TgmtPAP1 -ATc	0.0712986	LSU	LSU-28 | size=2807 | diff=0.1
LSU-28	toxo_LSU_rRNA_Rd	4	92.0613	0.511073	2807.33	2	TgmtPAP1 -ATc	0.0712986	LSU	LSU-28 | size=2807 | diff=0.1
LSU-28	toxo_LSU_rRNA_Rd	5	93.5264	1.46508	2807.33	2	TgmtPAP1 -ATc	0.0712986	LSU	LSU-28 | size=2807 | diff=0.1
LSU-28	toxo_LSU_rRNA_Rd	6	95.2981	1.77172	2807.33	2	TgmtPAP1 -ATc	0.0712986	LSU	LSU-28 | size=2807 | diff=0.1
LSU-28	toxo_LSU_rRNA_Rd	7	96.0136	0.715503	2807.33	2	TgmtPAP1 -ATc	0.0712986	LSU	LSU-28 | size=2807 | diff=0.1
LSU-28	toxo_LSU_rRNA_Rd	8	97.1039	1.09029	2807.33	2	TgmtPAP1 -ATc	0.0712986	LSU	LSU-28 | size=2807 | diff=0.1
LSU-28	toxo_LSU_rRNA_Rd	9	97.9898	0.88586	2807.33	2	TgmtPAP1 -ATc	0.0712986	LSU	LSU-28 | size=2807 | diff=0.1
LSU-28	toxo_LSU_rRNA_Rd	10	98.6031	0.613288	2807.33	2	TgmtPAP1 -ATc	0.0712986	LSU	LSU-28 | size=2807 | diff=0.1
LSU-17	toxo_LSU_rRNA_RS	0	73.4845	73.4845	8886.1	0	TgmtPAP1 48H ATc	0.00906408	LSU	LSU-17 | size=8886 | diff=0.0
LSU-17	toxo_LSU_rRNA_RS	1	97.6479	24.1634	8886.1	0	TgmtPAP1 48H ATc	0.00906408	LSU	LSU-17 | size=8886 | diff=0.0
LSU-17	toxo_LSU_rRNA_RS	2	98.5936	0.945684	8886.1	0	TgmtPAP1 48H ATc	0.00906408	LSU	LSU-17 | size=8886 | diff=0.0
LSU-17	toxo_LSU_rRNA_RS	0	76.2931	76.2931	8886.1	0	TgmtPAP1 -ATc	0.00906408	LSU	LSU-17 | size=8886 | diff=0.0
LSU-17	toxo_LSU_rRNA_RS	1	95.8335	19.5405	8886.1	0	TgmtPAP1 -ATc	0.00906408	LSU	LSU-17 | size=8886 | diff=0.0
LSU-17	toxo_LSU_rRNA_RS	2	97.1007	1.2672	8886.1	0	TgmtPAP1 -ATc	0.00906408	LSU	LSU-17 | size=8886 | diff=0.0
LSU-5	toxo_LSU_rRNA_RE	0	92.487	92.487	108414	0	TgmtPAP1 48H ATc	-0.0287027	LSU	LSU-5 | size=108414 | diff=-0.0
LSU-5	toxo_LSU_rRNA_RE	1	95.5998	3.11281	108414	0	TgmtPAP1 48H ATc	-0.0287027	LSU	LSU-5 | size=108414 | diff=-0.0
LSU-5	toxo_LSU_rRNA_RE	0	96.2841	96.2841	108414	0	TgmtPAP1 -ATc	-0.0287027	LSU	LSU-5 | size=108414 | diff=-0.0
LSU-5	toxo_LSU_rRNA_RE	1	97.1282	0.844092	108414	0	TgmtPAP1 -ATc	-0.0287027	LSU	LSU-5 | size=108414 | diff=-0.0
LSU-22	toxo_LSU_rRNA_RX	0	77.1245	77.1245	27461.7	2	TgmtPAP1 48H ATc	-0.061235	LSU	LSU-22 | size=27462 | diff=-0.1
LSU-22	toxo_LSU_rRNA_RX	1	88.6081	11.4836	27461.7	2	TgmtPAP1 48H ATc	-0.061235	LSU	LSU-22 | size=27462 | diff=-0.1
LSU-22	toxo_LSU_rRNA_RX	2	89.5252	0.917057	27461.7	2	TgmtPAP1 48H ATc	-0.061235	LSU	LSU-22 | size=27462 | diff=-0.1
LSU-22	toxo_LSU_rRNA_RX	3	90.3098	0.784593	27461.7	2	TgmtPAP1 48H ATc	-0.061235	LSU	LSU-22 | size=27462 | diff=-0.1
LSU-22	toxo_LSU_rRNA_RX	4	91.8382	1.52843	27461.7	2	TgmtPAP1 48H ATc	-0.061235	LSU	LSU-22 | size=27462 | diff=-0.1
LSU-22	toxo_LSU_rRNA_RX	5	94.355	2.51681	27461.7	2	TgmtPAP1 48H ATc	-0.061235	LSU	LSU-22 | size=27462 | diff=-0.1
LSU-22	toxo_LSU_rRNA_RX	6	96.7088	2.35378	27461.7	2	TgmtPAP1 48H ATc	-0.061235	LSU	LSU-22 | size=27462 | diff=-0.1
LSU-22	toxo_LSU_rRNA_RX	7	98.4104	1.70165	27461.7	2	TgmtPAP1 48H ATc	-0.061235	LSU	LSU-22 | size=27462 | diff=-0.1
LSU-22	toxo_LSU_rRNA_RX	0	81.7106	81.7106	27461.7	2	TgmtPAP1 -ATc	-0.061235	LSU	LSU-22 | size=27462 | diff=-0.1
LSU-22	toxo_LSU_rRNA_RX	1	92.8278	11.1172	27461.7	2	TgmtPAP1 -ATc	-0.061235	LSU	LSU-22 | size=27462 | diff=-0.1
LSU-22	toxo_LSU_rRNA_RX	2	93.3407	0.512861	27461.7	2	TgmtPAP1 -ATc	-0.061235	LSU	LSU-22 | size=27462 | diff=-0.1
LSU-22	toxo_LSU_rRNA_RX	3	93.6326	0.291936	27461.7	2	TgmtPAP1 -ATc	-0.061235	LSU	LSU-22 | size=27462 | diff=-0.1
LSU-22	toxo_LSU_rRNA_RX	4	93.8772	0.244595	27461.7	2	TgmtPAP1 -ATc	-0.061235	LSU	LSU-22 | size=27462 | diff=-0.1
LSU-22	toxo_LSU_rRNA_RX	5	94.2481	0.370838	27461.7	2	TgmtPAP1 -ATc	-0.061235	LSU	LSU-22 | size=27462 | diff=-0.1
LSU-22	toxo_LSU_rRNA_RX	6	94.9661	0.718005	27461.7	2	TgmtPAP1 -ATc	-0.061235	LSU	LSU-22 | size=27462 | diff=-0.1
LSU-22	toxo_LSU_rRNA_RX	7	96.2206	1.25454	27461.7	2	TgmtPAP1 -ATc	-0.061235	LSU	LSU-22 | size=27462 | diff=-0.1
LSU-22	toxo_LSU_rRNA_RX	8	97.128	0.907369	27461.7	2	TgmtPAP1 -ATc	-0.061235	LSU	LSU-22 | size=27462 | diff=-0.1
LSU-22	toxo_LSU_rRNA_RX	9	97.5698	0.441849	27461.7	2	TgmtPAP1 -ATc	-0.061235	LSU	LSU-22 | size=27462 | diff=-0.1
LSU-22	toxo_LSU_rRNA_RX	10	98.0985	0.528641	27461.7	2	TgmtPAP1 -ATc	-0.061235	LSU	LSU-22 | size=27462 | diff=-0.1
LSU-22	toxo_LSU_rRNA_RX	11	98.5561	0.45763	27461.7	2	TgmtPAP1 -ATc	-0.061235	LSU	LSU-22 | size=27462 | diff=-0.1
LSU-22	toxo_LSU_rRNA_RX	12	98.9743	0.418179	27461.7	2	TgmtPAP1 -ATc	-0.061235	LSU	LSU-22 | size=27462 | diff=-0.1
LSU-4	toxo_LSU_rRNA_RD	0	56.3093	56.3093	12593.8	12	TgmtPAP1 48H ATc	-0.19071	LSU	LSU-4 | size=12594 | diff=-0.2
LSU-4	toxo_LSU_rRNA_RD	1	65.6524	9.34312	12593.8	12	TgmtPAP1 48H ATc	-0.19071	LSU	LSU-4 | size=12594 | diff=-0.2
LSU-4	toxo_LSU_rRNA_RD	2	71.9885	6.33614	12593.8	12	TgmtPAP1 48H ATc	-0.19071	LSU	LSU-4 | size=12594 | diff=-0.2
LSU-4	toxo_LSU_rRNA_RD	3	73.4383	1.44979	12593.8	12	TgmtPAP1 48H ATc	-0.19071	LSU	LSU-4 | size=12594 | diff=-0.2
LSU-4	toxo_LSU_rRNA_RD	4	74.1364	0.698049	12593.8	12	TgmtPAP1 48H ATc	-0.19071	LSU	LSU-4 | size=12594 | diff=-0.2
LSU-4	toxo_LSU_rRNA_RD	5	75.0313	0.894935	12593.8	12	TgmtPAP1 48H ATc	-0.19071	LSU	LSU-4 | size=12594 | diff=-0.2
LSU-4	toxo_LSU_rRNA_RD	6	75.8726	0.841239	12593.8	12	TgmtPAP1 48H ATc	-0.19071	LSU	LSU-4 | size=12594 | diff=-0.2
LSU-4	toxo_LSU_rRNA_RD	7	77.5013	1.62878	12593.8	12	TgmtPAP1 48H ATc	-0.19071	LSU	LSU-4 | size=12594 | diff=-0.2
LSU-4	toxo_LSU_rRNA_RD	8	79.6492	2.14784	12593.8	12	TgmtPAP1 48H ATc	-0.19071	LSU	LSU-4 | size=12594 | diff=-0.2
LSU-4	toxo_LSU_rRNA_RD	9	82.692	3.04278	12593.8	12	TgmtPAP1 48H ATc	-0.19071	LSU	LSU-4 | size=12594 | diff=-0.2
LSU-4	toxo_LSU_rRNA_RD	10	85.4663	2.7743	12593.8	12	TgmtPAP1 48H ATc	-0.19071	LSU	LSU-4 | size=12594 | diff=-0.2
LSU-4	toxo_LSU_rRNA_RD	11	88.688	3.22176	12593.8	12	TgmtPAP1 48H ATc	-0.19071	LSU	LSU-4 | size=12594 | diff=-0.2
LSU-4	toxo_LSU_rRNA_RD	12	92.232	3.54394	12593.8	12	TgmtPAP1 48H ATc	-0.19071	LSU	LSU-4 | size=12594 | diff=-0.2
LSU-4	toxo_LSU_rRNA_RD	13	94.9884	2.7564	12593.8	12	TgmtPAP1 48H ATc	-0.19071	LSU	LSU-4 | size=12594 | diff=-0.2
LSU-4	toxo_LSU_rRNA_RD	14	97.1541	2.16574	12593.8	12	TgmtPAP1 48H ATc	-0.19071	LSU	LSU-4 | size=12594 | diff=-0.2
LSU-4	toxo_LSU_rRNA_RD	15	98.586	1.4319	12593.8	12	TgmtPAP1 48H ATc	-0.19071	LSU	LSU-4 | size=12594 | diff=-0.2
LSU-4	toxo_LSU_rRNA_RD	0	62.0249	62.0249	12593.8	12	TgmtPAP1 -ATc	-0.19071	LSU	LSU-4 | size=12594 | diff=-0.2
LSU-4	toxo_LSU_rRNA_RD	1	71.2214	9.1964	12593.8	12	TgmtPAP1 -ATc	-0.19071	LSU	LSU-4 | size=12594 | diff=-0.2
LSU-4	toxo_LSU_rRNA_RD	2	75.9936	4.77227	12593.8	12	TgmtPAP1 -ATc	-0.19071	LSU	LSU-4 | size=12594 | diff=-0.2
LSU-4	toxo_LSU_rRNA_RD	3	77.6037	1.6101	12593.8	12	TgmtPAP1 -ATc	-0.19071	LSU	LSU-4 | size=12594 | diff=-0.2
LSU-4	toxo_LSU_rRNA_RD	4	78.1984	0.59472	12593.8	12	TgmtPAP1 -ATc	-0.19071	LSU	LSU-4 | size=12594 | diff=-0.2
LSU-4	toxo_LSU_rRNA_RD	5	78.7206	0.522193	12593.8	12	TgmtPAP1 -ATc	-0.19071	LSU	LSU-4 | size=12594 | diff=-0.2
LSU-4	toxo_LSU_rRNA_RD	6	79.3879	0.667247	12593.8	12	TgmtPAP1 -ATc	-0.19071	LSU	LSU-4 | size=12594 | diff=-0.2
LSU-4	toxo_LSU_rRNA_RD	7	80.1857	0.797795	12593.8	12	TgmtPAP1 -ATc	-0.19071	LSU	LSU-4 | size=12594 | diff=-0.2
LSU-4	toxo_LSU_rRNA_RD	8	81.5202	1.33449	12593.8	12	TgmtPAP1 -ATc	-0.19071	LSU	LSU-4 | size=12594 | diff=-0.2
LSU-4	toxo_LSU_rRNA_RD	9	83.2608	1.74064	12593.8	12	TgmtPAP1 -ATc	-0.19071	LSU	LSU-4 | size=12594 | diff=-0.2
LSU-4	toxo_LSU_rRNA_RD	10	85.4511	2.19031	12593.8	12	TgmtPAP1 -ATc	-0.19071	LSU	LSU-4 | size=12594 | diff=-0.2
LSU-4	toxo_LSU_rRNA_RD	11	87.5834	2.13229	12593.8	12	TgmtPAP1 -ATc	-0.19071	LSU	LSU-4 | size=12594 | diff=-0.2
LSU-4	toxo_LSU_rRNA_RD	12	90.0638	2.48042	12593.8	12	TgmtPAP1 -ATc	-0.19071	LSU	LSU-4 | size=12594 | diff=-0.2
LSU-4	toxo_LSU_rRNA_RD	13	93.255	3.19118	12593.8	12	TgmtPAP1 -ATc	-0.19071	LSU	LSU-4 | size=12594 | diff=-0.2
LSU-4	toxo_LSU_rRNA_RD	14	95.5904	2.33536	12593.8	12	TgmtPAP1 -ATc	-0.19071	LSU	LSU-4 | size=12594 | diff=-0.2
LSU-4	toxo_LSU_rRNA_RD	15	96.8813	1.29098	12593.8	12	TgmtPAP1 -ATc	-0.19071	LSU	LSU-4 | size=12594 | diff=-0.2
LSU-4	toxo_LSU_rRNA_RD	16	97.8677	0.986365	12593.8	12	TgmtPAP1 -ATc	-0.19071	LSU	LSU-4 | size=12594 | diff=-0.2
LSU-4	toxo_LSU_rRNA_RD	17	98.2013	0.333623	12593.8	12	TgmtPAP1 -ATc	-0.19071	LSU	LSU-4 | size=12594 | diff=-0.2
LSU-4	toxo_LSU_rRNA_RD	18	98.738	0.536699	12593.8	12	TgmtPAP1 -ATc	-0.19071	LSU	LSU-4 | size=12594 | diff=-0.2
LSU-4	toxo_LSU_rRNA_RD	19	98.9556	0.217581	12593.8	12	TgmtPAP1 -ATc	-0.19071	LSU	LSU-4 | size=12594 | diff=-0.2
SSU-11	toxo_SSU_rRNA_SK	0	65.0428	65.0428	4938.35	1	TgmtPAP1 48H ATc	-0.224963	SSU	SSU-11 | size=4938 | diff=-0.2
SSU-11	toxo_SSU_rRNA_SK	1	92.5092	27.4663	4938.35	1	TgmtPAP1 48H ATc	-0.224963	SSU	SSU-11 | size=4938 | diff=-0.2
SSU-11	toxo_SSU_rRNA_SK	2	93.7332	1.22399	4938.35	1	TgmtPAP1 48H ATc	-0.224963	SSU	SSU-11 | size=4938 | diff=-0.2
SSU-11	toxo_SSU_rRNA_SK	3	95.6181	1.88494	4938.35	1	TgmtPAP1 48H ATc	-0.224963	SSU	SSU-11 | size=4938 | diff=-0.2
SSU-11	toxo_SSU_rRNA_SK	4	96.2546	0.636475	4938.35	1	TgmtPAP1 48H ATc	-0.224963	SSU	SSU-11 | size=4938 | diff=-0.2
SSU-11	toxo_SSU_rRNA_SK	5	96.4504	0.195838	4938.35	1	TgmtPAP1 48H ATc	-0.224963	SSU	SSU-11 | size=4938 | diff=-0.2
SSU-11	toxo_SSU_rRNA_SK	6	97.0135	0.563035	4938.35	1	TgmtPAP1 48H ATc	-0.224963	SSU	SSU-11 | size=4938 | diff=-0.2
SSU-11	toxo_SSU_rRNA_SK	7	97.5765	0.563035	4938.35	1	TgmtPAP1 48H ATc	-0.224963	SSU	SSU-11 | size=4938 | diff=-0.2
SSU-11	toxo_SSU_rRNA_SK	8	98.5312	0.954712	4938.35	1	TgmtPAP1 48H ATc	-0.224963	SSU	SSU-11 | size=4938 | diff=-0.2
SSU-11	toxo_SSU_rRNA_SK	9	98.9474	0.416157	4938.35	1	TgmtPAP1 48H ATc	-0.224963	SSU	SSU-11 | size=4938 | diff=-0.2
SSU-11	toxo_SSU_rRNA_SK	0	70.1701	70.1701	4938.35	1	TgmtPAP1 -ATc	-0.224963	SSU	SSU-11 | size=4938 | diff=-0.2
SSU-11	toxo_SSU_rRNA_SK	1	95.8163	25.6463	4938.35	1	TgmtPAP1 -ATc	-0.224963	SSU	SSU-11 | size=4938 | diff=-0.2
SSU-11	toxo_SSU_rRNA_SK	2	97.1599	1.34354	4938.35	1	TgmtPAP1 -ATc	-0.224963	SSU	SSU-11 | size=4938 | diff=-0.2
SSU-11	toxo_SSU_rRNA_SK	3	98.4184	1.2585	4938.35	1	TgmtPAP1 -ATc	-0.224963	SSU	SSU-11 | size=4938 | diff=-0.2
SSU-11	toxo_SSU_rRNA_SK	4	98.5544	0.136054	4938.35	1	TgmtPAP1 -ATc	-0.224963	SSU	SSU-11 | size=4938 | diff=-0.2
SSU-11	toxo_SSU_rRNA_SK	5	98.6565	0.102041	4938.35	1	TgmtPAP1 -ATc	-0.224963	SSU	SSU-11 | size=4938 | diff=-0.2
SSU-11	toxo_SSU_rRNA_SK	6	98.8095	0.153061	4938.35	1	TgmtPAP1 -ATc	-0.224963	SSU	SSU-11 | size=4938 | diff=-0.2
SSU-11	toxo_SSU_rRNA_SK	7	98.9626	0.153061	4938.35	1	TgmtPAP1 -ATc	-0.224963	SSU	SSU-11 | size=4938 | diff=-0.2
SSU-4	toxo_SSU_rRNA_SD	0	52.7901	52.7901	143131	0	TgmtPAP1 48H ATc	-0.25205	SSU	SSU-4 | size=143131 | diff=-0.3
SSU-4	toxo_SSU_rRNA_SD	1	73.2186	20.4285	143131	0	TgmtPAP1 48H ATc	-0.25205	SSU	SSU-4 | size=143131 | diff=-0.3
SSU-4	toxo_SSU_rRNA_SD	2	74.9949	1.77627	143131	0	TgmtPAP1 48H ATc	-0.25205	SSU	SSU-4 | size=143131 | diff=-0.3
SSU-4	toxo_SSU_rRNA_SD	3	76.6049	1.61006	143131	0	TgmtPAP1 48H ATc	-0.25205	SSU	SSU-4 | size=143131 | diff=-0.3
SSU-4	toxo_SSU_rRNA_SD	4	77.7521	1.14719	143131	0	TgmtPAP1 48H ATc	-0.25205	SSU	SSU-4 | size=143131 | diff=-0.3
SSU-4	toxo_SSU_rRNA_SD	5	78.7883	1.0362	143131	0	TgmtPAP1 48H ATc	-0.25205	SSU	SSU-4 | size=143131 | diff=-0.3
SSU-4	toxo_SSU_rRNA_SD	6	82.9684	4.18006	143131	0	TgmtPAP1 48H ATc	-0.25205	SSU	SSU-4 | size=143131 | diff=-0.3
SSU-4	toxo_SSU_rRNA_SD	7	93.5229	10.5546	143131	0	TgmtPAP1 48H ATc	-0.25205	SSU	SSU-4 | size=143131 | diff=-0.3
SSU-4	toxo_SSU_rRNA_SD	8	96.6747	3.15174	143131	0	TgmtPAP1 48H ATc	-0.25205	SSU	SSU-4 | size=143131 | diff=-0.3
SSU-4	toxo_SSU_rRNA_SD	9	98.0849	1.41018	143131	0	TgmtPAP1 48H ATc	-0.25205	SSU	SSU-4 | size=143131 | diff=-0.3
SSU-4	toxo_SSU_rRNA_SD	10	98.7986	0.713771	143131	0	TgmtPAP1 48H ATc	-0.25205	SSU	SSU-4 | size=143131 | diff=-0.3
SSU-4	toxo_SSU_rRNA_SD	0	55.392	55.392	143131	0	TgmtPAP1 -ATc	-0.25205	SSU	SSU-4 | size=143131 | diff=-0.3
SSU-4	toxo_SSU_rRNA_SD	1	76.5026	21.1106	143131	0	TgmtPAP1 -ATc	-0.25205	SSU	SSU-4 | size=143131 | diff=-0.3
SSU-4	toxo_SSU_rRNA_SD	2	78.801	2.2984	143131	0	TgmtPAP1 -ATc	-0.25205	SSU	SSU-4 | size=143131 | diff=-0.3
SSU-4	toxo_SSU_rRNA_SD	3	80.9613	2.16029	143131	0	TgmtPAP1 -ATc	-0.25205	SSU	SSU-4 | size=143131 | diff=-0.3
SSU-4	toxo_SSU_rRNA_SD	4	82.0773	1.11597	143131	0	TgmtPAP1 -ATc	-0.25205	SSU	SSU-4 | size=143131 | diff=-0.3
SSU-4	toxo_SSU_rRNA_SD	5	82.7945	0.71718	143131	0	TgmtPAP1 -ATc	-0.25205	SSU	SSU-4 | size=143131 | diff=-0.3
SSU-4	toxo_SSU_rRNA_SD	6	85.7042	2.90971	143131	0	TgmtPAP1 -ATc	-0.25205	SSU	SSU-4 | size=143131 | diff=-0.3
SSU-4	toxo_SSU_rRNA_SD	7	93.8888	8.18468	143131	0	TgmtPAP1 -ATc	-0.25205	SSU	SSU-4 | size=143131 | diff=-0.3
SSU-4	toxo_SSU_rRNA_SD	8	96.7273	2.83847	143131	0	TgmtPAP1 -ATc	-0.25205	SSU	SSU-4 | size=143131 | diff=-0.3
SSU-4	toxo_SSU_rRNA_SD	9	98.2059	1.47854	143131	0	TgmtPAP1 -ATc	-0.25205	SSU	SSU-4 | size=143131 | diff=-0.3
SSU-4	toxo_SSU_rRNA_SD	10	98.8251	0.619274	143131	0	TgmtPAP1 -ATc	-0.25205	SSU	SSU-4 | size=143131 | diff=-0.3
SSU-21	toxo_SSU_rRNA_SU	0	87.0053	87.0053	134888	6	TgmtPAP1 48H ATc	-0.25895	SSU	SSU-21 | size=134888 | diff=-0.3
SSU-21	toxo_SSU_rRNA_SU	1	90.2076	3.20232	134888	6	TgmtPAP1 48H ATc	-0.25895	SSU	SSU-21 | size=134888 | diff=-0.3
SSU-21	toxo_SSU_rRNA_SU	2	90.4355	0.227864	134888	6	TgmtPAP1 48H ATc	-0.25895	SSU	SSU-21 | size=134888 | diff=-0.3
SSU-21	toxo_SSU_rRNA_SU	3	90.6303	0.194799	134888	6	TgmtPAP1 48H ATc	-0.25895	SSU	SSU-21 | size=134888 | diff=-0.3
SSU-21	toxo_SSU_rRNA_SU	4	90.8768	0.246553	134888	6	TgmtPAP1 48H ATc	-0.25895	SSU	SSU-21 | size=134888 | diff=-0.3
SSU-21	toxo_SSU_rRNA_SU	5	91.3613	0.484481	134888	6	TgmtPAP1 48H ATc	-0.25895	SSU	SSU-21 | size=134888 | diff=-0.3
SSU-21	toxo_SSU_rRNA_SU	6	92.3252	0.96393	134888	6	TgmtPAP1 48H ATc	-0.25895	SSU	SSU-21 | size=134888 | diff=-0.3
SSU-21	toxo_SSU_rRNA_SU	7	94.0288	1.70359	134888	6	TgmtPAP1 48H ATc	-0.25895	SSU	SSU-21 | size=134888 | diff=-0.3
SSU-21	toxo_SSU_rRNA_SU	8	96.1342	2.10541	134888	6	TgmtPAP1 48H ATc	-0.25895	SSU	SSU-21 | size=134888 | diff=-0.3
SSU-21	toxo_SSU_rRNA_SU	9	97.1154	0.981181	134888	6	TgmtPAP1 48H ATc	-0.25895	SSU	SSU-21 | size=134888 | diff=-0.3
SSU-21	toxo_SSU_rRNA_SU	10	97.9241	0.808666	134888	6	TgmtPAP1 48H ATc	-0.25895	SSU	SSU-21 | size=134888 | diff=-0.3
SSU-21	toxo_SSU_rRNA_SU	11	98.4409	0.516827	134888	6	TgmtPAP1 48H ATc	-0.25895	SSU	SSU-21 | size=134888 | diff=-0.3
SSU-21	toxo_SSU_rRNA_SU	12	98.8204	0.379534	134888	6	TgmtPAP1 48H ATc	-0.25895	SSU	SSU-21 | size=134888 | diff=-0.3
SSU-21	toxo_SSU_rRNA_SU	0	90.5427	90.5427	134888	6	TgmtPAP1 -ATc	-0.25895	SSU	SSU-21 | size=134888 | diff=-0.3
SSU-21	toxo_SSU_rRNA_SU	1	93.0698	2.52708	134888	6	TgmtPAP1 -ATc	-0.25895	SSU	SSU-21 | size=134888 | diff=-0.3
SSU-21	toxo_SSU_rRNA_SU	2	93.3043	0.23444	134888	6	TgmtPAP1 -ATc	-0.25895	SSU	SSU-21 | size=134888 | diff=-0.3
SSU-21	toxo_SSU_rRNA_SU	3	93.4506	0.146339	134888	6	TgmtPAP1 -ATc	-0.25895	SSU	SSU-21 | size=134888 | diff=-0.3
SSU-21	toxo_SSU_rRNA_SU	4	93.5596	0.109007	134888	6	TgmtPAP1 -ATc	-0.25895	SSU	SSU-21 | size=134888 | diff=-0.3
SSU-21	toxo_SSU_rRNA_SU	5	93.7433	0.18367	134888	6	TgmtPAP1 -ATc	-0.25895	SSU	SSU-21 | size=134888 | diff=-0.3
SSU-21	toxo_SSU_rRNA_SU	6	94.2306	0.487297	134888	6	TgmtPAP1 -ATc	-0.25895	SSU	SSU-21 | size=134888 | diff=-0.3
SSU-21	toxo_SSU_rRNA_SU	7	95.3933	1.16274	134888	6	TgmtPAP1 -ATc	-0.25895	SSU	SSU-21 | size=134888 | diff=-0.3
SSU-21	toxo_SSU_rRNA_SU	8	97.2574	1.86407	134888	6	TgmtPAP1 -ATc	-0.25895	SSU	SSU-21 | size=134888 | diff=-0.3
SSU-21	toxo_SSU_rRNA_SU	9	98.1305	0.873054	134888	6	TgmtPAP1 -ATc	-0.25895	SSU	SSU-21 | size=134888 | diff=-0.3
SSU-21	toxo_SSU_rRNA_SU	10	98.7248	0.594314	134888	6	TgmtPAP1 -ATc	-0.25895	SSU	SSU-21 | size=134888 | diff=-0.3
SSU-16	toxo_SSU_rRNA_SP	0	4.55476	4.55476	16593.5	7	TgmtPAP1 48H ATc	-0.307611	SSU	SSU-16 | size=16593 | diff=-0.3
SSU-16	toxo_SSU_rRNA_SP	1	6.39074	1.83598	16593.5	7	TgmtPAP1 48H ATc	-0.307611	SSU	SSU-16 | size=16593 | diff=-0.3
SSU-16	toxo_SSU_rRNA_SP	2	6.81934	0.428608	16593.5	7	TgmtPAP1 48H ATc	-0.307611	SSU	SSU-16 | size=16593 | diff=-0.3
SSU-16	toxo_SSU_rRNA_SP	3	6.97927	0.159928	16593.5	7	TgmtPAP1 48H ATc	-0.307611	SSU	SSU-16 | size=16593 | diff=-0.3
SSU-16	toxo_SSU_rRNA_SP	4	7.12001	0.140737	16593.5	7	TgmtPAP1 48H ATc	-0.307611	SSU	SSU-16 | size=16593 | diff=-0.3
SSU-16	toxo_SSU_rRNA_SP	5	8.20752	1.08751	16593.5	7	TgmtPAP1 48H ATc	-0.307611	SSU	SSU-16 | size=16593 | diff=-0.3
SSU-16	toxo_SSU_rRNA_SP	6	17.042	8.83444	16593.5	7	TgmtPAP1 48H ATc	-0.307611	SSU	SSU-16 | size=16593 | diff=-0.3
SSU-16	toxo_SSU_rRNA_SP	7	77.4053	60.3634	16593.5	7	TgmtPAP1 48H ATc	-0.307611	SSU	SSU-16 | size=16593 | diff=-0.3
SSU-16	toxo_SSU_rRNA_SP	8	87.6024	10.197	16593.5	7	TgmtPAP1 48H ATc	-0.307611	SSU	SSU-16 | size=16593 | diff=-0.3
SSU-16	toxo_SSU_rRNA_SP	9	89.8605	2.25819	16593.5	7	TgmtPAP1 48H ATc	-0.307611	SSU	SSU-16 | size=16593 | diff=-0.3
SSU-16	toxo_SSU_rRNA_SP	10	91.7861	1.92554	16593.5	7	TgmtPAP1 48H ATc	-0.307611	SSU	SSU-16 | size=16593 | diff=-0.3
SSU-16	toxo_SSU_rRNA_SP	11	94.6136	2.82753	16593.5	7	TgmtPAP1 48H ATc	-0.307611	SSU	SSU-16 | size=16593 | diff=-0.3
SSU-16	toxo_SSU_rRNA_SP	12	97.5627	2.94908	16593.5	7	TgmtPAP1 48H ATc	-0.307611	SSU	SSU-16 | size=16593 | diff=-0.3
SSU-16	toxo_SSU_rRNA_SP	0	4.52794	4.52794	16593.5	7	TgmtPAP1 -ATc	-0.307611	SSU	SSU-16 | size=16593 | diff=-0.3
SSU-16	toxo_SSU_rRNA_SP	1	6.07448	1.54654	16593.5	7	TgmtPAP1 -ATc	-0.307611	SSU	SSU-16 | size=16593 | diff=-0.3
SSU-16	toxo_SSU_rRNA_SP	2	6.43738	0.362905	16593.5	7	TgmtPAP1 -ATc	-0.307611	SSU	SSU-16 | size=16593 | diff=-0.3
SSU-16	toxo_SSU_rRNA_SP	3	6.5993	0.161912	16593.5	7	TgmtPAP1 -ATc	-0.307611	SSU	SSU-16 | size=16593 | diff=-0.3
SSU-16	toxo_SSU_rRNA_SP	4	6.67746	0.0781643	16593.5	7	TgmtPAP1 -ATc	-0.307611	SSU	SSU-16 | size=16593 | diff=-0.3
SSU-16	toxo_SSU_rRNA_SP	5	7.80526	1.1278	16593.5	7	TgmtPAP1 -ATc	-0.307611	SSU	SSU-16 | size=16593 | diff=-0.3
SSU-16	toxo_SSU_rRNA_SP	6	16.2861	8.48082	16593.5	7	TgmtPAP1 -ATc	-0.307611	SSU	SSU-16 | size=16593 | diff=-0.3
SSU-16	toxo_SSU_rRNA_SP	7	81.4137	65.1276	16593.5	7	TgmtPAP1 -ATc	-0.307611	SSU	SSU-16 | size=16593 | diff=-0.3
SSU-16	toxo_SSU_rRNA_SP	8	95.6116	14.198	16593.5	7	TgmtPAP1 -ATc	-0.307611	SSU	SSU-16 | size=16593 | diff=-0.3
SSU-16	toxo_SSU_rRNA_SP	9	97.7277	2.11602	16593.5	7	TgmtPAP1 -ATc	-0.307611	SSU	SSU-16 | size=16593 | diff=-0.3
SSU-16	toxo_SSU_rRNA_SP	10	98.6098	0.882139	16593.5	7	TgmtPAP1 -ATc	-0.307611	SSU	SSU-16 | size=16593 | diff=-0.3
LSU-8	toxo_LSU_rRNA_RI	0	61.3861	61.3861	10294.2	0	TgmtPAP1 48H ATc	-0.328414	LSU	LSU-8 | size=10294 | diff=-0.3
LSU-8	toxo_LSU_rRNA_RI	1	84.0877	22.7016	10294.2	0	TgmtPAP1 48H ATc	-0.328414	LSU	LSU-8 | size=10294 | diff=-0.3
LSU-8	toxo_LSU_rRNA_RI	2	87.0757	2.98798	10294.2	0	TgmtPAP1 48H ATc	-0.328414	LSU	LSU-8 | size=10294 | diff=-0.3
LSU-8	toxo_LSU_rRNA_RI	3	87.553	0.477369	10294.2	0	TgmtPAP1 48H ATc	-0.328414	LSU	LSU-8 | size=10294 | diff=-0.3
LSU-8	toxo_LSU_rRNA_RI	4	87.7652	0.212164	10294.2	0	TgmtPAP1 48H ATc	-0.328414	LSU	LSU-8 | size=10294 | diff=-0.3
LSU-8	toxo_LSU_rRNA_RI	5	88.2072	0.442008	10294.2	0	TgmtPAP1 48H ATc	-0.328414	LSU	LSU-8 | size=10294 | diff=-0.3
LSU-8	toxo_LSU_rRNA_RI	6	88.5431	0.335926	10294.2	0	TgmtPAP1 48H ATc	-0.328414	LSU	LSU-8 | size=10294 | diff=-0.3
LSU-8	toxo_LSU_rRNA_RI	7	89.3211	0.777935	10294.2	0	TgmtPAP1 48H ATc	-0.328414	LSU	LSU-8 | size=10294 | diff=-0.3
LSU-8	toxo_LSU_rRNA_RI	8	93.0693	3.74823	10294.2	0	TgmtPAP1 48H ATc	-0.328414	LSU	LSU-8 | size=10294 | diff=-0.3
LSU-8	toxo_LSU_rRNA_RI	9	97.1711	4.10184	10294.2	0	TgmtPAP1 48H ATc	-0.328414	LSU	LSU-8 | size=10294 | diff=-0.3
LSU-8	toxo_LSU_rRNA_RI	10	98.4441	1.27298	10294.2	0	TgmtPAP1 48H ATc	-0.328414	LSU	LSU-8 | size=10294 | diff=-0.3
LSU-8	toxo_LSU_rRNA_RI	0	63.9452	63.9452	10294.2	0	TgmtPAP1 -ATc	-0.328414	LSU	LSU-8 | size=10294 | diff=-0.3
LSU-8	toxo_LSU_rRNA_RI	1	87.3503	23.405	10294.2	0	TgmtPAP1 -ATc	-0.328414	LSU	LSU-8 | size=10294 | diff=-0.3
LSU-8	toxo_LSU_rRNA_RI	2	92.2879	4.93767	10294.2	0	TgmtPAP1 -ATc	-0.328414	LSU	LSU-8 | size=10294 | diff=-0.3
LSU-8	toxo_LSU_rRNA_RI	3	92.6913	0.403324	10294.2	0	TgmtPAP1 -ATc	-0.328414	LSU	LSU-8 | size=10294 | diff=-0.3
LSU-8	toxo_LSU_rRNA_RI	4	92.8135	0.12222	10294.2	0	TgmtPAP1 -ATc	-0.328414	LSU	LSU-8 | size=10294 | diff=-0.3
LSU-8	toxo_LSU_rRNA_RI	5	93.009	0.195551	10294.2	0	TgmtPAP1 -ATc	-0.328414	LSU	LSU-8 | size=10294 | diff=-0.3
LSU-8	toxo_LSU_rRNA_RI	6	93.2657	0.256661	10294.2	0	TgmtPAP1 -ATc	-0.328414	LSU	LSU-8 | size=10294 | diff=-0.3
LSU-8	toxo_LSU_rRNA_RI	7	93.5346	0.268883	10294.2	0	TgmtPAP1 -ATc	-0.328414	LSU	LSU-8 | size=10294 | diff=-0.3
LSU-8	toxo_LSU_rRNA_RI	8	94.5123	0.977756	10294.2	0	TgmtPAP1 -ATc	-0.328414	LSU	LSU-8 | size=10294 | diff=-0.3
LSU-8	toxo_LSU_rRNA_RI	9	96.1134	1.60108	10294.2	0	TgmtPAP1 -ATc	-0.328414	LSU	LSU-8 | size=10294 | diff=-0.3
LSU-8	toxo_LSU_rRNA_RI	10	97.1034	0.989978	10294.2	0	TgmtPAP1 -ATc	-0.328414	LSU	LSU-8 | size=10294 | diff=-0.3
LSU-8	toxo_LSU_rRNA_RI	11	98.4356	1.33219	10294.2	0	TgmtPAP1 -ATc	-0.328414	LSU	LSU-8 | size=10294 | diff=-0.3
SSU-5	toxo_SSU_rRNA_SE	0	64.8884	64.8884	24309.4	16	TgmtPAP1 48H ATc	-0.405643	SSU	SSU-5 | size=24309 | diff=-0.4
SSU-5	toxo_SSU_rRNA_SE	1	68.8129	3.92454	24309.4	16	TgmtPAP1 48H ATc	-0.405643	SSU	SSU-5 | size=24309 | diff=-0.4
SSU-5	toxo_SSU_rRNA_SE	2	69.3179	0.504996	24309.4	16	TgmtPAP1 48H ATc	-0.405643	SSU	SSU-5 | size=24309 | diff=-0.4
SSU-5	toxo_SSU_rRNA_SE	3	70.8257	1.50777	24309.4	16	TgmtPAP1 48H ATc	-0.405643	SSU	SSU-5 | size=24309 | diff=-0.4
SSU-5	toxo_SSU_rRNA_SE	4	72.6292	1.80356	24309.4	16	TgmtPAP1 48H ATc	-0.405643	SSU	SSU-5 | size=24309 | diff=-0.4
SSU-5	toxo_SSU_rRNA_SE	5	73.6428	1.0136	24309.4	16	TgmtPAP1 48H ATc	-0.405643	SSU	SSU-5 | size=24309 | diff=-0.4
SSU-5	toxo_SSU_rRNA_SE	6	74.7538	1.11099	24309.4	16	TgmtPAP1 48H ATc	-0.405643	SSU	SSU-5 | size=24309 | diff=-0.4
SSU-5	toxo_SSU_rRNA_SE	7	75.9766	1.22281	24309.4	16	TgmtPAP1 48H ATc	-0.405643	SSU	SSU-5 | size=24309 | diff=-0.4
SSU-5	toxo_SSU_rRNA_SE	8	77.4988	1.5222	24309.4	16	TgmtPAP1 48H ATc	-0.405643	SSU	SSU-5 | size=24309 | diff=-0.4
SSU-5	toxo_SSU_rRNA_SE	9	79.1509	1.65206	24309.4	16	TgmtPAP1 48H ATc	-0.405643	SSU	SSU-5 | size=24309 | diff=-0.4
SSU-5	toxo_SSU_rRNA_SE	10	81.2214	2.07048	24309.4	16	TgmtPAP1 48H ATc	-0.405643	SSU	SSU-5 | size=24309 | diff=-0.4
SSU-5	toxo_SSU_rRNA_SE	11	83.6201	2.39873	24309.4	16	TgmtPAP1 48H ATc	-0.405643	SSU	SSU-5 | size=24309 | diff=-0.4
SSU-5	toxo_SSU_rRNA_SE	12	86.2461	2.62598	24309.4	16	TgmtPAP1 48H ATc	-0.405643	SSU	SSU-5 | size=24309 | diff=-0.4
SSU-5	toxo_SSU_rRNA_SE	13	88.7747	2.52859	24309.4	16	TgmtPAP1 48H ATc	-0.405643	SSU	SSU-5 | size=24309 | diff=-0.4
SSU-5	toxo_SSU_rRNA_SE	14	90.6179	1.84323	24309.4	16	TgmtPAP1 48H ATc	-0.405643	SSU	SSU-5 | size=24309 | diff=-0.4
SSU-5	toxo_SSU_rRNA_SE	15	92.0571	1.43924	24309.4	16	TgmtPAP1 48H ATc	-0.405643	SSU	SSU-5 | size=24309 | diff=-0.4
SSU-5	toxo_SSU_rRNA_SE	16	93.1717	1.1146	24309.4	16	TgmtPAP1 48H ATc	-0.405643	SSU	SSU-5 | size=24309 | diff=-0.4
SSU-5	toxo_SSU_rRNA_SE	17	94.0879	0.916207	24309.4	16	TgmtPAP1 48H ATc	-0.405643	SSU	SSU-5 | size=24309 | diff=-0.4
SSU-5	toxo_SSU_rRNA_SE	18	94.73	0.642066	24309.4	16	TgmtPAP1 48H ATc	-0.405643	SSU	SSU-5 | size=24309 | diff=-0.4
SSU-5	toxo_SSU_rRNA_SE	19	95.3865	0.656495	24309.4	16	TgmtPAP1 48H ATc	-0.405643	SSU	SSU-5 | size=24309 | diff=-0.4
SSU-5	toxo_SSU_rRNA_SE	20	96.328	0.941457	24309.4	16	TgmtPAP1 48H ATc	-0.405643	SSU	SSU-5 | size=24309 | diff=-0.4
SSU-5	toxo_SSU_rRNA_SE	21	97.4137	1.08574	24309.4	16	TgmtPAP1 48H ATc	-0.405643	SSU	SSU-5 | size=24309 | diff=-0.4
SSU-5	toxo_SSU_rRNA_SE	22	98.669	1.25528	24309.4	16	TgmtPAP1 48H ATc	-0.405643	SSU	SSU-5 | size=24309 | diff=-0.4
SSU-5	toxo_SSU_rRNA_SE	0	76.6334	76.6334	24309.4	16	TgmtPAP1 -ATc	-0.405643	SSU	SSU-5 | size=24309 | diff=-0.4
SSU-5	toxo_SSU_rRNA_SE	1	81.038	4.40457	24309.4	16	TgmtPAP1 -ATc	-0.405643	SSU	SSU-5 | size=24309 | diff=-0.4
SSU-5	toxo_SSU_rRNA_SE	2	81.3075	0.269511	24309.4	16	TgmtPAP1 -ATc	-0.405643	SSU	SSU-5 | size=24309 | diff=-0.4
SSU-5	toxo_SSU_rRNA_SE	3	81.5847	0.277211	24309.4	16	TgmtPAP1 -ATc	-0.405643	SSU	SSU-5 | size=24309 | diff=-0.4
SSU-5	toxo_SSU_rRNA_SE	4	82.3509	0.76618	24309.4	16	TgmtPAP1 -ATc	-0.405643	SSU	SSU-5 | size=24309 | diff=-0.4
SSU-5	toxo_SSU_rRNA_SE	5	82.5781	0.227159	24309.4	16	TgmtPAP1 -ATc	-0.405643	SSU	SSU-5 | size=24309 | diff=-0.4
SSU-5	toxo_SSU_rRNA_SE	6	82.94	0.361914	24309.4	16	TgmtPAP1 -ATc	-0.405643	SSU	SSU-5 | size=24309 | diff=-0.4
SSU-5	toxo_SSU_rRNA_SE	7	83.1479	0.207908	24309.4	16	TgmtPAP1 -ATc	-0.405643	SSU	SSU-5 | size=24309 | diff=-0.4
SSU-5	toxo_SSU_rRNA_SE	8	83.3635	0.215609	24309.4	16	TgmtPAP1 -ATc	-0.405643	SSU	SSU-5 | size=24309 | diff=-0.4
SSU-5	toxo_SSU_rRNA_SE	9	83.6484	0.284911	24309.4	16	TgmtPAP1 -ATc	-0.405643	SSU	SSU-5 | size=24309 | diff=-0.4
SSU-5	toxo_SSU_rRNA_SE	10	84.0257	0.377315	24309.4	16	TgmtPAP1 -ATc	-0.405643	SSU	SSU-5 | size=24309 | diff=-0.4
SSU-5	toxo_SSU_rRNA_SE	11	84.3838	0.358064	24309.4	16	TgmtPAP1 -ATc	-0.405643	SSU	SSU-5 | size=24309 | diff=-0.4
SSU-5	toxo_SSU_rRNA_SE	12	84.8458	0.462018	24309.4	16	TgmtPAP1 -ATc	-0.405643	SSU	SSU-5 | size=24309 | diff=-0.4
SSU-5	toxo_SSU_rRNA_SE	13	85.662	0.816232	24309.4	16	TgmtPAP1 -ATc	-0.405643	SSU	SSU-5 | size=24309 | diff=-0.4
SSU-5	toxo_SSU_rRNA_SE	14	86.4398	0.777731	24309.4	16	TgmtPAP1 -ATc	-0.405643	SSU	SSU-5 | size=24309 | diff=-0.4
SSU-5	toxo_SSU_rRNA_SE	15	87.2175	0.777731	24309.4	16	TgmtPAP1 -ATc	-0.405643	SSU	SSU-5 | size=24309 | diff=-0.4
SSU-5	toxo_SSU_rRNA_SE	16	88.1338	0.916336	24309.4	16	TgmtPAP1 -ATc	-0.405643	SSU	SSU-5 | size=24309 | diff=-0.4
SSU-5	toxo_SSU_rRNA_SE	17	88.823	0.689177	24309.4	16	TgmtPAP1 -ATc	-0.405643	SSU	SSU-5 | size=24309 | diff=-0.4
SSU-5	toxo_SSU_rRNA_SE	18	89.3312	0.50822	24309.4	16	TgmtPAP1 -ATc	-0.405643	SSU	SSU-5 | size=24309 | diff=-0.4
SSU-5	toxo_SSU_rRNA_SE	19	89.8125	0.481269	24309.4	16	TgmtPAP1 -ATc	-0.405643	SSU	SSU-5 | size=24309 | diff=-0.4
SSU-5	toxo_SSU_rRNA_SE	20	90.4786	0.666076	24309.4	16	TgmtPAP1 -ATc	-0.405643	SSU	SSU-5 | size=24309 | diff=-0.4
SSU-5	toxo_SSU_rRNA_SE	21	91.8762	1.39761	24309.4	16	TgmtPAP1 -ATc	-0.405643	SSU	SSU-5 | size=24309 | diff=-0.4
SSU-5	toxo_SSU_rRNA_SE	22	94.2748	2.39864	24309.4	16	TgmtPAP1 -ATc	-0.405643	SSU	SSU-5 | size=24309 | diff=-0.4
SSU-5	toxo_SSU_rRNA_SE	23	97.3934	3.11862	24309.4	16	TgmtPAP1 -ATc	-0.405643	SSU	SSU-5 | size=24309 | diff=-0.4

## Sheet: Figure S10
qRT-PCRs for knockdown
	mL138 KD (% transcript)					TgmtPAP1 KD (% transcript)
	No Atc	48h Atc				No Atc	48h Atc
	100	7.0028				100	40.5189
	100	6.9642				100	12.3113
	100	3.6159				100	19.2732

## Sheet: S11_qRTPCR
qRT-PCRs for knockdowns
	mL157 KD %transcript				mL161 KD %transcript
	0	48h			0	48h
	100	44.7743			100	21.3499
	100	47.5989			100	17.1309
	100	46.7171			100	8.30429

## Sheet: S11_Quantification
	mL161 KD			mL157 KD			mL138 KD			TgmtPAP1 KD
	Atc 0hr	Atc 72hr		Atc 0hr	Atc 72hr		Atc 0hr	Atc 72hr		Atc 0hr	Atc 72hr
	100	65.7826		100	103.306		100	101.805		100	75.4386
	100	156.08		100	157.022		100	83.4798		100	100.576
	100	29.101		100	53.3014		100	199.904		100	108.323
	100	97.2032		100	127.487
