# Supplementary material for: Numerous rRNA molecules form the apicomplexan mitoribosome via repurposed protein and RNA elements
Source: Nat Commun. 2025 Jan 18;16:817. doi: 10.1038/s41467-025-56057-9 (PMC11742926; doi:10.1038/s41467-025-56057-9)
Supplement: Supplementary file 11 — Source Data [file 41467_2025_56057_MOESM11_ESM.zip › Source Data images.xlsx]

## Sheet: Figure 3E
									E
									Complex V assembly
									Antibody
									Primary: anti-ATPβ (1:2000, rabbit, Agrisera AS05 085)
									Secondary: anti-rabbit horseradish peroxidase (HRP) conjugated antibody (anti-rabbit (1:10000, W4011, Promega)
		Complex IV activity assay
					Antibody
					Primary: anti-TgTom40 (van Dooren et al., 2016)
					Secondary: anti-rabbit IRDye 680RD (1:10,000, LIC-COR)
									Complex IV activity assay
															Antibody
						Antibody									Primary: anti-TgTom40 (van Dooren et al., 2016)
						Primary: anti-ATPβ (1:2000, rabbit, Agrisera AS05 085)									Secondary: anti-rabbit IRDye 680RD (1:10,000, LIC-COR)
						Secondary: anti-rabbit horseradish peroxidase (HRP) conjugated antibody (anti-rabbit (1:10000, W4011, Promega)

## Sheet: Figure 3F
							Antibody
							Primary: anti-FLAG (1:2000, mouse monoclonal ANTI-FLAG® M2, F3165, Sigma-Aldrich)
							Secondary: anti-mouse horseradish peroxidase (HRP) conjugated antibody (1:10000, W4021, Promega)
																		Antibody
																		Primary: anti-FLAG (1:2000, mouse monoclonal ANTI-FLAG® M2, F3165, Sigma-Aldrich)
																		Secondary: anti-rabbit IRDye 800CW (1:10,000, LIC-COR)
																			Antibody
																			Primary: anti-FLAG (1:2000, mouse monoclonal ANTI-FLAG® M2, F3165, Sigma-Aldrich)
																			Secondary: anti-mouse horseradish peroxidase (HRP) conjugated antibody (1:10000, W4021, Promega)
								Antibody
								Primary: anti-TgTom40 (van Dooren et al., 2016)
								Secondary: anti-rabbit IRDye 680RD (1:10,000, LIC-COR)
																			Antibody
																			Primary: anti-TgTom40 (van Dooren et al., 2016)
																			Secondary: anti-rabbit IRDye 680RD (1:10,000, LIC-COR)
							Antibody
							Primary: anti-FLAG (1:2000, mouse monoclonal ANTI-FLAG® M2, F3165, Sigma-Aldrich)
							Secondary: anti-rabbit IRDye 800CW (1:10,000, LIC-COR)

## Sheet: Figure S1
														Antibody
														Primary: anti-FLAG (1:2000, mouse monoclonal ANTI-FLAG® M2, F3165, Sigma-Aldrich)
														Secondary: anti-mouse horseradish peroxidase (HRP) conjugated antibody (1:10000, W4021, Promega)
														Antibody
														Primary: anti-TgTom40 (van Dooren et al., 2016)
														Secondary: anti-rabbit IRDye 680RD (1:10,000, LIC-COR)
	Antibody
	Primary: anti-FLAG (1:2000, mouse monoclonal ANTI-FLAG® M2, F3165, Sigma-Aldrich)
	Secondary: anti-rabbit IRDye 800CW (1:10,000, LIC-COR)
																Antibody
																Primary: anti-FLAG (1:2000, mouse monoclonal ANTI-FLAG® M2, F3165, Sigma-Aldrich)
																Secondary: anti-rabbit IRDye 800CW (1:10,000, LIC-COR)
		Antibody
		Primary: anti-FLAG (1:2000, mouse monoclonal ANTI-FLAG® M2, F3165, Sigma-Aldrich)
		Secondary: anti-mouse horseradish peroxidase (HRP) conjugated antibody (1:10000, W4021, Promega)
		Antibody									Silver Staining
		Primary: anti-TgCDPK1 (1:2000, Lourido et al., 2010)
		Secondary: anti-Guinea pig IRDye 800CW (1:10,000, LIC-COR)

## Sheet: Figure S10
															Antibody
															Primary: anti-TgTom40 (van Dooren et al., 2016)
															Secondary: anti-rabbit horseradish peroxidase (HRP) conjugated antibody (anti-rabbit (1:10000, W4011, Promega)
		Antibody
		Primary: anti-TgTom40 (van Dooren et al., 2016)
		Secondary: anti-rabbit horseradish peroxidase (HRP) conjugated antibody (anti-rabbit (1:10000, W4011, Promega)

## Sheet: Figure S11
															Antibody
															Primary: anti-ATPβ (1:2000, rabbit, Agrisera AS05 085)
															Secondary: anti-rabbit horseradish peroxidase (HRP) conjugated antibody (anti-rabbit (1:10000, W4011, Promega)
	Complex IV activity assay
															Antibody
															Primary: anti-FLAG (1:2000, mouse monoclonal ANTI-FLAG® M2, F3165, Sigma-Aldrich)
															Secondary: anti-rabbit IRDye 800CW (1:10,000, LIC-COR)
Antibody
Primary: anti-FLAG (1:2000, mouse monoclonal ANTI-FLAG® M2, F3165, Sigma-Aldrich)
Secondary: anti-mouse horseradish peroxidase (HRP) conjugated antibody (1:10000, W4021, Promega)
							Antibody
							Primary: anti-TgTom40 (van Dooren et al., 2016)
							Secondary: anti-rabbit IRDye 680RD (1:10,000, LIC-COR)
